# Supplementary material for: Spatial proteomics to discover aging-associated alterations in the renal tubulointerstitium
Source: Clin Proteomics. 2025 Oct 8;22:37. doi: 10.1186/s12014-025-09550-8 (PMC12509392; doi:10.1186/s12014-025-09550-8)
Supplement: Supplementary file 1 — Supplementary Material 1. A summary of clinical metadata of patients used in the study [file 12014_2025_9550_MOESM1_ESM.xlsx]

## Sheet: Table S1
Table S1. A summary of clinical metadata of patients used in the study
Mun et al., Spatial proteomics to discover aging-associated alterations in the renal tubulointerstitium
Study ID	Group	Age	Sex	BMI	Hypertension	Diabetes	Smoking_history	Kidney_volume	Cortex_volume	Medulla_volume	NSG_density	Cortex_per_nsg	Nonfibrotic_cortex_per_nsg	Mean_tubular_profile	Percent_GSG	Percent_luminal_stenosis	Percent_IFTA	Mean_IFTA_focus_area
O4	Old	74.6	Female	25.27	1	0	0	132469	94800.1	37668.9	29.4	0.034	0.034	3912.97	3.07	47.22	0.87	67699.7
O5	Old	75	Male	24.1	1	0	0	154474	111362	43112.2	20.1	0.05	0.049	5120.01	2.31	53.26	1.14	59251.1
O7	Old	75.9	Female	26.49	0	0	1	93155.4	69409	23746.4	10.6	0.094	0.093	6719.11	3.32	83.22	0.7	79694.9
O8	Old	76.5	Male	23.95	0	0	0	146696	115238	31458.3	15.1	0.066	0.065	5087.91	3.31	66.81	1.16	49853.2
O9	Old	78.2	Male	27.68	1	0	0	208360	139057	69303.2	18.5	0.054	0.053	5077.72	4	68.72	1.94	64551.1
O12	Old	79.6	Female	19.65	0	0	1	135846	97316.1	38529.9	19.8	0.05	0.05	6599.81	4.51	52.99	1.43	51634.9
O14	Old	84.2	Male	27.83	1	0	1	157373	113355	44017.9	12.2	0.082	0.08	5781.08	4.6	57.84	2.9	137683
O15	Old	90	Female	19.99	0	0	1				19.3	0.052	0.052	4000.6	5	61.9	0.6	24949
Y1	Young	19.2	Male	23.49	0	0	0	154095	115181	38914.3	23.3	0.043	0.043	5018.13	0	21.83	0.08	21395.6
Y3	Young	24.5	Male	26.95	0	0	0	195992	142129	53863.3	20	0.05	0.05	3086.48	0.5	34.39	0.1	59097.8
Y5	Young	29.5	Male	28	0	0	0	183059	126874	56185.2	22.6	0.044	0.044	4432.22	0.48	36.83	0.03	17801.5
Y6	Young	29.6	Female	19.78	0	0	1	134070	95992.9	38077.1	39.7	0.025	0.025	2952.23	1.61	43.85	0.1	13604.6
Y8	Young	31.2	Male	26.23	0	0	0	148820	106983	41837.4	30.7	0.033	0.033	4711.85	0.41	48.39	0.003	4656
Y9	Young	31.3	Female	27.94	0	0	1	157146	113186	43960	28.5	0.035	0.035	3610.84	3.5	40.32	0.23	48073.4
Y10	Young	31.4	Male	28.37	0	0	0	290217	212332	77884.6	13.3	0.075	0.075	6971.93	0	31.98	0.02	26589
Y15	Young	35	Female	21.05	0	0	1	135388	98645.2	36742.4	23.2	0.043	0.043	4245	1.39	37.14	0.03	11342.7
