# Supplementary material for: Spatial proteomics to discover aging-associated alterations in the renal tubulointerstitium
Source: Clin Proteomics. 2025 Oct 8;22:37. doi: 10.1186/s12014-025-09550-8 (PMC12509392; doi:10.1186/s12014-025-09550-8)
Supplement: Supplementary file 2 — Supplementary Material 2. A summary of identified proteins from young and old patients [file 12014_2025_9550_MOESM2_ESM.xlsx]

## Sheet: TableS2
Table S2.A summary of identified proteins from young and old patients
Mun et al., Spatial proteomics to discover aging-associated alterations in the renal tubulointerstitium
Protein Accession Number	Gene Symbol	Protein Name	Molecular Type	No.Peptides	log10(iBAQ)	Abundance Young 1	Abundance Young 2	Abundance Young 3	Abundance Young 4	Abundance Young 5	Abundance Young 6	Abundance Young 7	Abundance Young 8	Abundance Old 1	Abundance Old 2	Abundance Old 3	Abundance Old 4	Abundance Old 5	Abundance Old 6	Abundance Old 7	Abundance Old 8	Adjusted Fold Change (Average_Old /Average_Young)	Adjusted P-value
P04217	A1BG	Alpha-1B-glycoprotein	other	13	9.47132	3.37052e+06	2.34694e+06	2.01114e+06	2.55404e+06	2.43253e+06	2.41704e+06	2.86759e+06	1.82487e+06	2.24166e+06	2.35618e+06	2.24152e+06	3.5398e+06	3.01311e+06	3.00775e+06	2.82078e+06	2.97399e+06	1.30857	0.216018
Q9NQ94	A1CF	APOBEC1 complementation factor	other	18	8.24908	2.10449e+06	2.23196e+06	2.28784e+06	1.97642e+06	2.24716e+06	2.3361e+06	2.24099e+06	1.60119e+06	2.09823e+06	1.95022e+06	2.39305e+06	2.09697e+06	2.00485e+06	1.61208e+06	2.01425e+06	1.62601e+06	0.958406	0.597832
P01023	A2M	Alpha-2-macroglobulin	other	65	9.56091	9.36753e+07	1.73312e+07	2.31175e+07	1.9658e+07	2.05787e+07	2.89652e+07	2.12525e+07	2.43477e+07	2.63545e+07	2.27914e+07	1.95237e+07	3.44908e+07	2.7576e+07	3.71343e+07	3.4392e+07	4.65299e+07	1.33851	0.475829
Q9NRG9	AAAS	Aladin	other	7	7.46761	727902	649811	687600	687903	663986	640422	680530	667945	657605	656146	891715	612235	629774	696308	625661	614481	1.04707	0.569661
Q86V21	AACS	Acetoacetyl-CoA synthetase	enzyme	8	7.45217	423167	364249	376033	395840	370463	363416	403705	424759	377844	371107	428067	398968	384507	445038	399947	426057	1.11076	0.336086
Q8N5Z0	AADAT	Kynurenine/alpha-aminoadipate aminotransferase, mitochondrial	enzyme	9	8.0916	946172	764493	753924	781979	782058	975447	845576	641769	619076	691115	784313	630856	751995	534580	605986	539689	0.799817	0.223687
Q2M2I8	AAK1	AP2-associated protein kinase 1	kinase	16	8.24075	2.21562e+06	2.15817e+06	2.20088e+06	2.21329e+06	2.15498e+06	2.1737e+06	2.1876e+06	2.00462e+06	2.11247e+06	1.99518e+06	1.92755e+06	2.30976e+06	2.18328e+06	1.99903e+06	2.05923e+06	2.1114e+06	1.00614	0.698963
Q9H7C9	AAMDC	Mth938 domain-containing protein	other	5	8.32856	610494	884226	476361	473959	513750	838648	853615	931594	903074	888848	614077	643767	903175	993535	737639	868220	1.11585	0.562151
Q13685	AAMP	Angio-associated migratory cell protein	other	6	7.9126	355486	363638	366394	333390	357098	373704	344162	355713	358483	371682	364683	376430	361004	330277	369785	318460	1.01535	0.657681
Q9Y312	AAR2	Protein AAR2 homolog	other	4	7.56807	190833	178807	187255	174367	185663	189977	198760	177492	177542	178464	188462	184928	181351	193375	182884	185986	1.05399	0.45312
P49588	AARS1	Alanine--tRNA ligase, cytoplasmic	enzyme	45	9.01624	1.01244e+07	1.04115e+07	1.00452e+07	9.74149e+06	9.74811e+06	1.01142e+07	9.7543e+06	1.01441e+07	1.07382e+07	9.51444e+06	9.48544e+06	1.00981e+07	9.39434e+06	9.22625e+06	1.06153e+07	9.5402e+06	0.984081	0.643322
Q5JTZ9	AARS2	Alanine--tRNA ligase, mitochondrial	enzyme	36	8.38209	2.54166e+06	2.57867e+06	2.64275e+06	2.65038e+06	2.27869e+06	2.52991e+06	2.57457e+06	2.76485e+06	2.65727e+06	2.48656e+06	2.44049e+06	2.5879e+06	2.30987e+06	2.95493e+06	2.42842e+06	2.23697e+06	1.00247	0.715009
Q9BTE6	AARSD1	Alanyl-tRNA editing protein Aarsd1	enzyme	11	8.17929	1.13903e+06	1.37172e+06	1.37771e+06	1.09287e+06	1.21938e+06	1.48713e+06	1.26064e+06	1.17551e+06	1.17423e+06	1.18423e+06	1.25127e+06	1.19246e+06	1.13999e+06	1.09037e+06	1.13237e+06	933993	0.917595	0.437211
Q9NRN7	AASDHPPT	L-aminoadipate-semialdehyde dehydrogenase-phosphopantetheinyl transferase	enzyme	11	8.34042	735574	814822	835068	705830	837489	747243	854939	659511	680251	762623	834606	703578	792176	744078	722058	629583	1.00269	0.71505
Q9UDR5	AASS	Alpha-aminoadipic semialdehyde synthase, mitochondrial	enzyme	37	8.91937	8.62433e+06	7.56369e+06	8.89323e+06	9.37213e+06	8.82747e+06	6.79276e+06	7.55742e+06	7.86594e+06	8.42944e+06	8.0399e+06	6.68523e+06	8.30271e+06	8.56131e+06	6.57701e+06	7.72962e+06	6.47124e+06	0.9027	0.411415
Q9NY61	AATF	Protein AATF	transcription regulator	2	6.70574	34545.9	26573.2	31530.1	27698.6	27933.4	30498.5	32839	23516	27384.6	28812.1	34842.9	26035.6	28025.4	34632.1	24984	25663.6	1.06574	0.55021
P80404	ABAT	4-aminobutyrate aminotransferase, mitochondrial	enzyme	38	10.0567	3.93173e+07	3.81098e+07	3.7027e+07	3.15223e+07	3.10765e+07	3.14604e+07	3.25568e+07	2.61608e+07	3.005e+07	2.7913e+07	2.1041e+07	2.96182e+07	2.73294e+07	1.98658e+07	2.84606e+07	2.24338e+07	0.756665	0.0612729
O95477	ABCA1	Phospholipid-transporting ATPase ABCA1	transporter	1	6.833	539190	710407	536655	419067	527116	469321	603371	430171	493396	566382	331725	297401	531920	463836	514760	543802	0.808767	0.346673
Q9BZC7	ABCA2	ATP-binding cassette sub-family A member 2	transporter	1	5.73184	9413.45	9538.26	10999.6	7754.35	9321.63	8906.22	9903.46	12194.3	9954.85	9837.41	8444.74	8147.83	10902.8	14171.4	11260.2	10734.9	1.06478	0.603394
Q8N139	ABCA6	ATP-binding cassette sub-family A member 6	transporter	2	6.02951	33875.7	44691	29622.2	30514	38066.6	38602	37573.7	34501.5	37863.7	41791.4	25394.8	33828.4	45164.6	37818.4	47633.2	45164.1	1.02804	0.673205
O94911;Q8IUA7	ABCA8;ABCA9	ABC-type organic anion transporter ABCA8;ATP-binding cassette sub-family A member 9	transporter	22	7.66457	2.28285e+06	1.79128e+06	2.33813e+06	1.9945e+06	2.23491e+06	2.38666e+06	2.20941e+06	1.68378e+06	1.80355e+06	1.93637e+06	1.92765e+06	1.69598e+06	1.70556e+06	1.66148e+06	2.05433e+06	1.83375e+06	0.883618	0.369796
P08183	ABCB1	ATP-dependent translocase ABCB1	transporter	48	8.73326	6.97706e+06	8.19273e+06	7.63401e+06	7.68012e+06	8.56538e+06	8.0589e+06	7.42497e+06	5.35489e+06	6.61429e+06	6.79111e+06	6.77551e+06	6.85185e+06	6.36385e+06	4.88162e+06	6.20903e+06	5.74819e+06	0.86345	0.337133
Q9NRK6	ABCB10	ATP-binding cassette sub-family B member 10, mitochondrial	transporter	15	7.82286	1.11058e+06	1.13906e+06	1.19102e+06	963722	1.14848e+06	1.19395e+06	1.11494e+06	1.0285e+06	1.10338e+06	1.02977e+06	1.31463e+06	1.03054e+06	1.06504e+06	974845	1.09853e+06	912818	0.983148	0.669588
O95342	ABCB11	Bile salt export pump	transporter	2	7.84227	371980	444095	421982	416522	427360	429529	401860	243944	349582	348717	368306	350103	298738	208430	288441	247933	0.791669	0.309604
Q9NP58	ABCB6	ATP-binding cassette sub-family B member 6	transporter	12	8.59576	968952	966276	996329	1.02045e+06	977342	964036	990163	905719	973631	910155	1.01937e+06	905928	913883	856967	907806	879850	0.963318	0.545412
O75027	ABCB7	Iron-sulfur clusters transporter ABCB7, mitochondrial	transporter	14	8.31631	1.44739e+06	1.72049e+06	1.70624e+06	1.49638e+06	1.75822e+06	1.6656e+06	1.66768e+06	1.50956e+06	1.50876e+06	1.50896e+06	2.15385e+06	1.50976e+06	1.53558e+06	1.626e+06	1.59296e+06	1.46638e+06	1.06579	0.53393
Q9NUT2	ABCB8	Mitochondrial potassium channel ATP-binding subunit	transporter	19	8.23912	1.66134e+06	1.75672e+06	1.83444e+06	1.9285e+06	1.73904e+06	1.66601e+06	1.7769e+06	1.54785e+06	1.51554e+06	1.5858e+06	1.89523e+06	1.48339e+06	1.53975e+06	1.58297e+06	1.70225e+06	1.48733e+06	0.952801	0.570296
P33527	ABCC1	Multidrug resistance-associated protein 1	transporter	6	6.83193	322018	287891	291831	502400	318145	332934	330581	379888	339167	363335	304011	309608	317853	520290	301705	396341	1.04461	0.642792
Q96J66	ABCC11	ATP-binding cassette sub-family C member 11	transporter	2	7.0571	129289	164277	184264	136006	136187	164099	150099	127520	145570	167464	147406	191214	123600	78582.1	141534	128792	0.956499	0.651661
Q96J65	ABCC12	ATP-binding cassette sub-family C member 12	transporter	1	6.96288	21492.4	38627.2	30135.6	23749.6	23079.1	20926.6	29867	31739.1	34798.6	32580.1	28481.4	25385.2	28995.3	31279.2	31844.9	32601.5	1.11953	0.50582
O15438	ABCC3	ATP-binding cassette sub-family C member 3	transporter	11	7.35603	688691	872417	740684	662590	609469	618405	731483	714225	813430	759210	762884	691094	721658	734071	745386	730467	1.07563	0.463775
O15439	ABCC4	ATP-binding cassette sub-family C member 4	transporter	29	7.98694	2.91033e+06	2.73412e+06	3.15244e+06	2.79426e+06	2.76823e+06	3.03739e+06	2.95287e+06	2.40251e+06	2.63051e+06	2.75804e+06	3.15881e+06	2.57451e+06	2.65411e+06	2.71813e+06	2.53636e+06	2.4142e+06	0.98829	0.687437
O15440;Q92887	ABCC5;ABCC2	ATP-binding cassette sub-family C member 5;ATP-binding cassette sub-family C member 2	transporter	27	7.86599	2.28232e+06	2.44847e+06	2.66418e+06	2.39228e+06	2.35792e+06	2.2945e+06	2.47564e+06	1.66707e+06	2.09065e+06	2.32429e+06	2.5689e+06	2.85671e+06	2.06019e+06	1.54916e+06	2.11796e+06	1.79243e+06	1.01564	0.69244
O95255	ABCC6	ATP-binding cassette sub-family C member 6	transporter	27	8.19838	2.4121e+06	2.58933e+06	2.47006e+06	3.30711e+06	2.60847e+06	2.49768e+06	2.72281e+06	1.89997e+06	2.31608e+06	2.18231e+06	2.14224e+06	2.23331e+06	1.83176e+06	1.66216e+06	2.02146e+06	1.60181e+06	0.774688	0.209006
O60706	ABCC9	ATP-binding cassette sub-family C member 9	ion channel	2	6.47213	52534.9	55579.6	48733.4	45499.8	48751.1	48249.2	58464.5	55975.1	53164.9	58242.4	52435	48413.4	50898	68390	51547.2	65571.3	1.15071	0.344293
P33897;Q9UBJ2	ABCD1;ABCD2	ATP-binding cassette sub-family D member 1;ATP-binding cassette sub-family D member 2	transporter	6	7.23477	451626	469730	462588	446924	454373	438746	451887	405365	431566	441991	503352	467228	451850	417448	412318	418979	1.05488	0.47027
P28288	ABCD3	ATP-binding cassette sub-family D member 3	transporter	27	8.99928	5.51582e+06	6.39803e+06	6.22839e+06	5.68781e+06	5.86453e+06	6.0546e+06	5.4715e+06	5.04872e+06	5.06947e+06	5.22968e+06	5.23659e+06	5.16647e+06	5.66188e+06	4.39676e+06	5.04841e+06	4.94345e+06	0.896344	0.336427
O14678	ABCD4	Lysosomal cobalamin transporter ABCD4	transporter	10	7.94968	708222	613060	669274	642749	726416	734257	879371	835322	735937	688892	900252	696488	649112	621202	837342	583340	0.978977	0.678966
P61221	ABCE1	ATP-binding cassette sub-family E member 1	transporter	26	8.57791	3.1017e+06	3.22354e+06	3.3077e+06	3.20801e+06	3.2168e+06	3.41409e+06	3.23846e+06	3.06227e+06	3.16072e+06	3.12178e+06	3.39451e+06	3.08537e+06	3.0566e+06	3.00295e+06	3.05934e+06	2.87873e+06	0.983207	0.647771
Q8NE71	ABCF1	ATP-binding cassette sub-family F member 1	transporter	27	8.38319	2.85301e+06	3.02877e+06	2.97451e+06	2.85472e+06	2.86865e+06	3.03873e+06	2.95522e+06	2.89126e+06	2.8711e+06	3.03479e+06	2.52076e+06	3.06524e+06	3.00136e+06	3.02549e+06	3.08597e+06	3.02736e+06	1.02968	0.610042
Q9UG63	ABCF2	ATP-binding cassette sub-family F member 2	transporter	14	7.87544	1.28063e+06	1.21968e+06	1.29599e+06	1.2135e+06	1.28425e+06	1.25131e+06	1.19319e+06	1.17745e+06	1.26622e+06	1.21914e+06	1.20493e+06	1.18869e+06	1.23056e+06	1.18897e+06	1.21195e+06	1.21925e+06	0.999832	0.721431
Q9NUQ8	ABCF3	ATP-binding cassette sub-family F member 3	transporter	20	8.38616	1.98611e+06	2.09411e+06	2.0299e+06	2.04798e+06	2.0162e+06	1.93983e+06	2.03661e+06	1.83157e+06	2.00004e+06	1.98279e+06	2.0968e+06	2.09677e+06	1.95612e+06	1.8182e+06	2.06519e+06	1.80505e+06	1.02299	0.616978
Q9NUJ1	ABHD10	Palmitoyl-protein thioesterase ABHD10, mitochondrial	enzyme	14	9.46034	6.20765e+06	6.81501e+06	6.59625e+06	5.46616e+06	6.44445e+06	5.29729e+06	6.35873e+06	5.64026e+06	6.13127e+06	5.75793e+06	5.25531e+06	5.53078e+06	5.85924e+06	5.29366e+06	5.88473e+06	4.89927e+06	0.920595	0.319866
Q8NFV4	ABHD11	Protein ABHD11	enzyme	12	9.00221	1.99271e+06	2.06792e+06	1.78701e+06	1.91769e+06	1.61573e+06	1.81399e+06	1.68938e+06	2.10247e+06	1.95847e+06	1.83652e+06	1.91865e+06	1.9875e+06	1.89574e+06	2.19593e+06	1.77645e+06	1.69631e+06	1.05368	0.542066
Q8N2K0	ABHD12	Lysophosphatidylserine lipase ABHD12	enzyme	9	8.02637	527746	510031	528359	530822	531384	481040	525041	558974	520039	538707	557718	529052	555684	631082	527342	566249	1.11478	0.337585
Q9BUJ0	ABHD14A	Protein ABHD14A	enzyme	1	7.02502	46935.7	38864.2	37051.8	46875.5	48703.9	38898.6	48788.3	43130.8	40903.5	46764.7	48352.5	46604.8	43014.3	53388.4	39599.7	43845.2	1.14218	0.340037
Q96IU4	ABHD14B	Protein ABHD14B	enzyme	10	9.71315	4.75089e+06	4.9488e+06	5.02803e+06	4.8938e+06	4.04977e+06	5.28596e+06	4.92448e+06	4.06424e+06	4.81877e+06	4.55048e+06	3.52953e+06	4.6337e+06	4.52782e+06	3.49653e+06	5.28707e+06	4.35717e+06	0.880051	0.356457
O95870	ABHD16A	Phosphatidylserine lipase ABHD16A	enzyme	18	8.33911	1.96022e+06	1.8036e+06	1.92303e+06	1.97059e+06	1.97914e+06	1.94962e+06	2.03966e+06	2.06953e+06	2.03323e+06	1.90049e+06	1.97319e+06	1.82746e+06	1.90836e+06	2.2519e+06	1.88785e+06	1.98553e+06	1.02904	0.598426
Q5VST6	ABHD17B	Alpha/beta hydrolase domain-containing protein 17B	peptidase	1	6.78695	150769	140949	157127	166992	149011	156911	142295	149110	139691	144636	139960	151333	144646	153152	145638	137514	0.98214	0.662645
Q8TB40	ABHD4	(Lyso)-N-acylphosphatidylethanolamine lipase	peptidase	2	6.85708	46901.6	43811.3	42888.8	51725.7	44623.9	45694.3	46524.4	45533.7	50099.8	46248.9	73070.7	43725.2	46568.3	49194.6	41309.6	49543.6	1.1351	0.354459
Q8WTS1	ABHD5	1-acylglycerol-3-phosphate O-acyltransferase ABHD5	enzyme	2	7.00724	194658	195532	214792	183140	183133	231324	193615	161878	194733	172291	141371	191690	170119	146409	186882	171840	0.873076	0.32559
Q9BV23	ABHD6	Monoacylglycerol lipase ABHD6	enzyme	13	8.41057	1.4232e+06	1.32225e+06	1.38467e+06	1.37996e+06	1.23243e+06	1.55963e+06	1.12238e+06	1.33253e+06	1.47431e+06	1.12787e+06	1.45365e+06	1.27318e+06	1.14843e+06	972140	1.15476e+06	1.24736e+06	0.906876	0.413599
Q8IZP0	ABI1	Abl interactor 1	other	13	8.43383	1.05872e+06	1.05109e+06	1.10358e+06	1.06034e+06	1.0806e+06	1.09756e+06	1.07623e+06	1.07465e+06	1.12861e+06	1.07511e+06	956520	1.12067e+06	1.05e+06	1.02245e+06	1.0944e+06	1.1039e+06	1.00626	0.698992
Q9NYB9	ABI2	Abl interactor 2	other	8	7.74543	415538	443826	472923	452339	469225	429849	452478	429413	450124	462401	430769	427714	451762	481351	443133	444851	1.03205	0.596947
Q9P2A4	ABI3	ABI gene family member 3	other	5	7.87369	158665	171428	160708	168943	159545	140320	161867	224666	173913	173861	174269	156599	167761	228679	175915	193063	1.10925	0.469085
Q7Z7G0	ABI3BP	Target of Nesh-SH3	other	10	7.08941	333099	372860	312196	339924	537017	415380	324834	397028	374939	407022	462327	331640	422532	548576	385241	459245	1.18047	0.391485
P00519;P42684	ABL1;ABL2	Tyrosine-protein kinase ABL1;Tyrosine-protein kinase ABL2	kinase	5	6.93189	473320	422868	426250	445001	450818	463461	481495	381861	432979	429850	505203	409845	415261	471618	423044	415603	1.04292	0.551461
O14639	ABLIM1	Actin-binding LIM protein 1	other	32	8.46567	2.85993e+06	3.03415e+06	3.0208e+06	2.96779e+06	2.94035e+06	2.96562e+06	2.93433e+06	3.02165e+06	3.18518e+06	2.99618e+06	2.40046e+06	3.02012e+06	3.03553e+06	3.10204e+06	3.24677e+06	3.31735e+06	1.01769	0.670139
Q6H8Q1	ABLIM2	Actin-binding LIM protein 2	other	4	7.2414	405980	406713	403046	371761	394815	308590	404275	328458	355508	404379	559120	421536	376789	306960	368228	319167	1.12487	0.434432
O94929	ABLIM3	Actin-binding LIM protein 3	other	4	8.32911	251886	318835	320435	309617	299859	347918	299342	253408	325742	287438	293902	290589	265693	247242	274110	269443	0.936856	0.508941
P16442	ABO	Histo-blood group ABO system transferase	enzyme	2	6.99893	202170	165353	184216	180882	190012	165345	219270	164715	179792	173091	230858	149826	170401	148084	163228	176460	0.97736	0.668686
Q12979	ABR	Active breakpoint cluster region-related protein	other	5	6.86292	141244	133777	127160	112932	128766	133709	139411	137820	119456	119213	168685	159117	103776	121249	144369	171754	1.22099	0.223501
Q9P1F3	ABRACL	Costars family protein ABRACL	other	4	9.32292	581160	511625	540818	484645	523019	524024	505846	424895	531201	519233	584411	570450	452374	421005	505985	466007	1.05109	0.53834
Q15018	ABRAXAS2	BRISC complex subunit Abraxas 2	other	9	8.17023	767156	797311	804083	740623	794088	857668	787236	798322	826740	772755	769450	812542	769450	783724	792628	839384	1.034	0.558548
Q8N961	ABTB2	Ankyrin repeat and BTB/POZ domain-containing protein 2	other	2	6.35987	48490.2	38501	43547	39916.9	39722.5	43738.7	46022.1	32778.8	39962.9	39773.8	50171	40517.5	37394.4	45162.4	36687.3	37603.6	1.08641	0.444987
P09110	ACAA1	3-ketoacyl-CoA thiolase, peroxisomal	enzyme	25	10.0109	1.33402e+07	1.52075e+07	1.46115e+07	1.33059e+07	1.37031e+07	1.27129e+07	1.32534e+07	9.56838e+06	1.21064e+07	1.14796e+07	1.17241e+07	1.17451e+07	1.22891e+07	7.50331e+06	1.11901e+07	1.1654e+07	0.861261	0.353749
P42765	ACAA2	3-ketoacyl-CoA thiolase, mitochondrial	enzyme	36	10.489	3.33025e+07	4.36209e+07	4.44452e+07	3.79873e+07	4.47093e+07	4.98351e+07	2.96591e+07	4.12905e+07	3.85137e+07	3.69498e+07	3.79305e+07	3.77957e+07	4.07504e+07	3.39431e+07	4.3133e+07	3.83774e+07	0.93413	0.571154
Q13085;O00763	ACACA;ACACB	Acetyl-CoA carboxylase 1;Acetyl-CoA carboxylase 2	enzyme	14	6.92449	923210	857597	848413	857668	849127	791926	888480	844330	817874	882197	1.07392e+06	855705	850180	956693	789725	816602	1.11033	0.340339
Q6JQN1	ACAD10	Acyl-CoA dehydrogenase family member 10	enzyme	47	8.75438	6.18773e+06	6.35177e+06	6.58587e+06	5.73373e+06	6.62239e+06	6.54942e+06	6.36301e+06	5.96713e+06	6.53321e+06	5.93755e+06	6.63029e+06	4.86414e+06	6.0798e+06	5.99238e+06	5.54149e+06	5.15109e+06	0.906778	0.352229
Q709F0	ACAD11	Acyl-CoA dehydrogenase family member 11	enzyme	30	8.994	4.79276e+06	5.68578e+06	5.18567e+06	5.08905e+06	5.41295e+06	4.94098e+06	4.985e+06	4.02324e+06	4.30027e+06	4.29684e+06	3.99953e+06	4.59979e+06	4.92409e+06	3.52437e+06	4.49948e+06	3.91549e+06	0.859616	0.235797
Q9UKU7	ACAD8	Isobutyryl-CoA dehydrogenase, mitochondrial	enzyme	20	9.23234	5.27342e+06	5.7307e+06	5.24454e+06	4.45767e+06	5.10256e+06	4.84974e+06	5.21027e+06	4.48536e+06	5.15123e+06	4.61787e+06	4.08721e+06	4.06216e+06	4.65275e+06	4.23505e+06	4.5263e+06	4.00769e+06	0.855193	0.0834135
Q9H845	ACAD9	Complex I assembly factor ACAD9, mitochondrial	enzyme	32	8.88528	4.53662e+06	4.95242e+06	4.89668e+06	4.38984e+06	4.79809e+06	4.82276e+06	4.07077e+06	4.92182e+06	5.12919e+06	4.80637e+06	5.2452e+06	4.05165e+06	4.1132e+06	4.69403e+06	4.95383e+06	4.94422e+06	1.01041	0.691897
P28330	ACADL	Long-chain specific acyl-CoA dehydrogenase, mitochondrial	enzyme	16	9.1036	2.58226e+06	3.05547e+06	1.38953e+06	4.01465e+06	3.94423e+06	2.49026e+06	2.61176e+06	2.78622e+06	3.33999e+06	3.72998e+06	2.50165e+06	2.62221e+06	3.87545e+06	2.38558e+06	4.08646e+06	2.41181e+06	0.918129	0.60592
P11310	ACADM	Medium-chain specific acyl-CoA dehydrogenase, mitochondrial	enzyme	30	10.2875	1.65239e+07	1.47066e+07	2.02114e+07	1.67613e+07	2.2073e+07	2.06732e+07	1.10526e+07	1.62781e+07	1.78839e+07	1.49355e+07	1.29751e+07	1.40386e+07	1.44064e+07	1.35441e+07	1.38352e+07	1.56174e+07	0.822511	0.35135
P16219	ACADS	Short-chain specific acyl-CoA dehydrogenase, mitochondrial	enzyme	19	9.59037	9.23359e+06	8.01999e+06	1.00128e+07	9.52223e+06	8.32719e+06	1.01756e+07	7.50302e+06	9.34898e+06	8.56323e+06	7.3333e+06	1.03068e+07	7.30608e+06	7.65703e+06	7.72658e+06	9.28549e+06	7.03878e+06	0.881239	0.388937
P45954	ACADSB	Short/branched chain specific acyl-CoA dehydrogenase, mitochondrial	enzyme	19	9.81696	1.24803e+07	1.31604e+07	1.45439e+07	1.19083e+07	1.15561e+07	9.64706e+06	1.05789e+07	1.09544e+07	1.17768e+07	1.09783e+07	9.75196e+06	1.4469e+07	1.24202e+07	9.26594e+06	1.15572e+07	1.0709e+07	1.00954	0.701058
P49748	ACADVL	Very long-chain specific acyl-CoA dehydrogenase, mitochondrial	enzyme	36	9.67695	1.49672e+07	1.74088e+07	1.79358e+07	1.99479e+07	1.7772e+07	1.78804e+07	1.62173e+07	1.87141e+07	1.75015e+07	1.48585e+07	1.59126e+07	1.53872e+07	1.73556e+07	1.54788e+07	1.77751e+07	1.86904e+07	0.924433	0.481473
P16112	ACAN	Aggrecan core protein	other	15	7.74396	587362	539806	569403	574311	818630	485942	586489	503405	823169	993785	643462	733613	1.34589e+06	1.1282e+06	1.07345e+06	1.03045e+06	1.60411	0.125246
Q15057	ACAP2	Arf-GAP with coiled-coil, ANK repeat and PH domain-containing protein 2	other	19	7.77747	1.49587e+06	1.3506e+06	1.32609e+06	1.3041e+06	1.49503e+06	1.42957e+06	1.42875e+06	1.41191e+06	1.37922e+06	1.49892e+06	1.33444e+06	1.51036e+06	1.51578e+06	1.59032e+06	1.56e+06	1.39064e+06	1.08479	0.391541
P24752	ACAT1	Acetyl-CoA acetyltransferase, mitochondrial	enzyme	31	10.5597	4.36688e+07	3.76058e+07	3.85082e+07	3.33246e+07	3.46684e+07	4.19077e+07	3.61136e+07	4.28461e+07	3.8779e+07	3.19677e+07	2.82763e+07	3.78482e+07	3.38229e+07	3.16947e+07	3.48399e+07	3.78676e+07	0.897289	0.380149
Q9BWD1	ACAT2	Acetyl-CoA acetyltransferase, cytosolic	enzyme	13	8.91862	2.58119e+06	2.3545e+06	2.58912e+06	2.5461e+06	2.54018e+06	1.99153e+06	2.28847e+06	2.03542e+06	2.16426e+06	2.40153e+06	2.4479e+06	2.16123e+06	2.30502e+06	2.09851e+06	2.04212e+06	1.89496e+06	0.964707	0.608634
Q9H3P7	ACBD3	Golgi resident protein GCP60	other	19	8.40742	1.34659e+06	1.37213e+06	1.33799e+06	1.39785e+06	1.42353e+06	1.32422e+06	1.37771e+06	1.35536e+06	1.33248e+06	1.33958e+06	1.25878e+06	1.36499e+06	1.40802e+06	1.35814e+06	1.39525e+06	1.32656e+06	1.0069	0.697073
Q5T8D3	ACBD5	Acyl-CoA-binding domain-containing protein 5	other	14	8.24443	1.39859e+06	1.30362e+06	1.38905e+06	1.32026e+06	1.47203e+06	1.40228e+06	1.46329e+06	1.12634e+06	1.23693e+06	1.27015e+06	1.10164e+06	1.33535e+06	1.3158e+06	1.23739e+06	1.24242e+06	1.15574e+06	0.945876	0.476488
Q9BR61	ACBD6	Acyl-CoA-binding domain-containing protein 6	other	1	6.89128	58034	50365.6	51084.2	41273.4	47309.1	44196.9	45883.5	51089.6	64724.6	50806.8	55137.3	47072.8	46226.6	50078.6	43617.4	45599.3	1.03786	0.593793
P12821	ACE	Angiotensin-converting enzyme	peptidase	35	8.89693	6.38261e+06	5.93831e+06	5.02289e+06	9.03453e+06	9.66004e+06	6.05759e+06	5.76157e+06	6.13338e+06	6.36084e+06	6.04999e+06	4.69343e+06	6.02597e+06	5.28677e+06	4.61102e+06	7.24413e+06	6.08953e+06	0.823552	0.388264
Q9BYF1	ACE2	Angiotensin-converting enzyme 2	peptidase	21	8.8935	4.61983e+06	4.88121e+06	4.70503e+06	4.78407e+06	4.66102e+06	3.9291e+06	4.13475e+06	5.33235e+06	3.59711e+06	4.39641e+06	3.47628e+06	3.82488e+06	3.73877e+06	4.09391e+06	4.24928e+06	3.87341e+06	0.858103	0.332792
P22303;O00748;Q5XG92	ACHE;CES2;CES4A	Acetylcholinesterase;Cocaine esterase;Carboxylesterase 4A	enzyme	18	9.39683	5.9628e+06	7.3213e+06	7.58629e+06	7.04979e+06	6.00482e+06	6.61358e+06	7.45146e+06	4.39004e+06	5.59417e+06	5.98621e+06	5.74132e+06	6.36181e+06	6.22251e+06	4.02138e+06	5.25641e+06	4.7911e+06	0.868744	0.402606
Q9UKV3	ACIN1	Apoptotic chromatin condensation inducer in the nucleus	enzyme	34	8.37142	3.48155e+06	3.73139e+06	3.63612e+06	3.57679e+06	3.70333e+06	3.69832e+06	3.73964e+06	3.98505e+06	3.68462e+06	3.57923e+06	3.32535e+06	3.54645e+06	3.72867e+06	3.73666e+06	3.78321e+06	3.65927e+06	0.987958	0.679244
P53396	ACLY	ATP-citrate synthase	enzyme	57	9.11444	1.02961e+07	1.16835e+07	1.14406e+07	1.15916e+07	1.10902e+07	1.18437e+07	1.22457e+07	1.07543e+07	1.14137e+07	1.13996e+07	1.2772e+07	1.19692e+07	1.16736e+07	1.06989e+07	1.25002e+07	1.16492e+07	1.06941	0.463714
Q8TDX5	ACMSD	2-amino-3-carboxymuconate-6-semialdehyde decarboxylase	enzyme	10	8.57439	1.83854e+06	1.95729e+06	2.04247e+06	1.59998e+06	1.96067e+06	1.75704e+06	1.85647e+06	1.73897e+06	1.72006e+06	1.69902e+06	1.78873e+06	2.20555e+06	1.62751e+06	1.46497e+06	1.8843e+06	1.7097e+06	1.04474	0.554804
P21399	ACO1	Cytoplasmic aconitate hydratase	enzyme	55	9.83777	2.05888e+07	2.23331e+07	2.425e+07	1.90238e+07	2.17757e+07	2.30335e+07	2.12352e+07	1.63248e+07	2.01199e+07	1.98572e+07	1.96268e+07	2.46018e+07	1.91486e+07	1.57876e+07	2.06808e+07	1.67297e+07	0.982442	0.673557
Q99798	ACO2	Aconitate hydratase, mitochondrial	enzyme	51	10.2245	4.67034e+07	4.99992e+07	5.06785e+07	4.6644e+07	4.96328e+07	4.69341e+07	4.76533e+07	4.50916e+07	4.60368e+07	4.56443e+07	3.32365e+07	5.07247e+07	5.06339e+07	3.96522e+07	4.59416e+07	3.90641e+07	0.899207	0.353889
Q86TX2;Q3I5F7	ACOT1;ACOT6	Acyl-coenzyme A thioesterase 1;Acyl-coenzyme A thioesterase 6	enzyme	32	9.73551	1.21415e+07	9.83694e+06	1.30199e+07	1.13257e+07	1.66674e+07	1.45439e+07	1.26482e+07	1.03569e+07	1.20398e+07	1.2207e+07	1.14999e+07	1.1879e+07	9.47666e+06	9.62015e+06	9.11987e+06	1.07339e+07	0.911606	0.505358
Q8WXI4	ACOT11	Acyl-coenzyme A thioesterase 11	enzyme	16	8.28829	860601	1.02267e+06	720862	915450	870416	1.10096e+06	1.04586e+06	1.15967e+06	1.02188e+06	891042	801237	998808	1.08125e+06	1.14986e+06	1.04826e+06	833636	0.983631	0.69037
Q9NPJ3	ACOT13	Acyl-coenzyme A thioesterase 13	enzyme	6	9.70395	4.8601e+06	4.69658e+06	5.14186e+06	4.618e+06	4.92662e+06	5.21964e+06	4.50613e+06	4.30939e+06	4.62424e+06	4.30396e+06	5.54876e+06	4.54377e+06	4.11999e+06	3.6459e+06	4.79802e+06	3.96322e+06	0.946526	0.554122
P49753	ACOT2	Acyl-coenzyme A thioesterase 2, mitochondrial	enzyme	30	7.9669	1.00855e+06	861436	1.2858e+06	772106	1.31508e+06	1.41597e+06	1.02824e+06	801480	857528	1.00432e+06	732478	1.01011e+06	888633	773011	641963	807564	0.857927	0.442576
Q8N9L9	ACOT4	Peroxisomal succinyl-coenzyme A thioesterase	enzyme	11	7.80928	365469	411246	392731	538925	569010	469558	398580	290729	303957	455868	643972	439355	453160	340195	475150	412887	1.12992	0.54785
Q6ZUV0;O00154	ACOT7L;ACOT7	Putative cytosolic acyl coenzyme A thioester hydrolase-like;Cytosolic acyl coenzyme A thioester hydrolase	NA	15	8.85393	2.15734e+06	2.03863e+06	2.63522e+06	2.91125e+06	2.60475e+06	2.65235e+06	2.13167e+06	1.91047e+06	2.95918e+06	1.79264e+06	2.94723e+06	2.08963e+06	1.83089e+06	1.50623e+06	1.88209e+06	1.58948e+06	0.817361	0.369652
O14734	ACOT8	Acyl-coenzyme A thioesterase 8	enzyme	8	8.09701	982079	980910	954037	971757	968234	856185	961961	752139	852211	826067	958652	898779	976508	757045	829941	769173	0.970258	0.614511
Q9Y305	ACOT9	Acyl-coenzyme A thioesterase 9, mitochondrial	enzyme	21	8.71148	2.68775e+06	3.0948e+06	3.16644e+06	3.39675e+06	3.07752e+06	3.02524e+06	2.95145e+06	3.6303e+06	3.14338e+06	3.12821e+06	3.16972e+06	3.09677e+06	3.05077e+06	3.39774e+06	3.30579e+06	3.16901e+06	1.03064	0.630942
Q15067	ACOX1	Peroxisomal acyl-coenzyme A oxidase 1	enzyme	27	9.27706	7.57502e+06	9.03082e+06	8.5289e+06	7.84169e+06	8.19584e+06	8.0381e+06	7.88743e+06	5.68603e+06	7.58215e+06	7.47713e+06	6.73588e+06	7.37073e+06	7.88982e+06	5.01825e+06	7.19232e+06	6.33266e+06	0.873218	0.337986
Q99424	ACOX2	Peroxisomal acyl-coenzyme A oxidase 2	enzyme	29	8.98435	5.88267e+06	7.42635e+06	5.5661e+06	5.76138e+06	4.35926e+06	5.31768e+06	5.71705e+06	3.8703e+06	4.82337e+06	4.78842e+06	5.16183e+06	4.90877e+06	5.28143e+06	3.25347e+06	5.23353e+06	4.34646e+06	0.871642	0.425351
O15254	ACOX3	Peroxisomal acyl-coenzyme A oxidase 3	enzyme	21	8.25926	2.50448e+06	2.84113e+06	2.30108e+06	2.30082e+06	2.60214e+06	2.20655e+06	2.61461e+06	2.06127e+06	2.25613e+06	2.42698e+06	2.48954e+06	2.37838e+06	2.565e+06	2.07587e+06	2.06029e+06	2.09112e+06	1.00014	0.721675
P24666	ACP1	Low molecular weight phosphotyrosine protein phosphatase	phosphatase	7	9.14755	2.1487e+06	2.20081e+06	2.28746e+06	2.18526e+06	2.17586e+06	1.99122e+06	2.20706e+06	1.90921e+06	2.15875e+06	1.98611e+06	1.83197e+06	2.02092e+06	2.16222e+06	2.0743e+06	1.96465e+06	1.77244e+06	0.942975	0.453627
P11117	ACP2	Lysosomal acid phosphatase	phosphatase	10	8.53367	986459	1.07924e+06	1.021e+06	1.00792e+06	992334	1.01577e+06	1.04597e+06	887257	916246	922501	1.03589e+06	1.0349e+06	925221	780215	906249	841555	0.963887	0.576233
P15309	ACP3	Prostatic acid phosphatase	phosphatase	5	7.96761	459799	705988	447386	511335	608334	341492	471846	645607	586485	497068	426786	428031	518222	552859	417431	513981	0.950011	0.637047
P13686	ACP5	Tartrate-resistant acid phosphatase type 5	phosphatase	4	7.8708	559019	438765	446852	545545	476184	519235	448738	421349	484036	437564	482504	522022	410582	379880	428792	408411	0.952528	0.567992
Q9NPH0	ACP6	Lysophosphatidic acid phosphatase type 6	phosphatase	8	8.11711	1.54925e+06	1.63169e+06	1.38229e+06	1.37135e+06	1.50266e+06	1.42349e+06	882550	1.29901e+06	1.66953e+06	1.50028e+06	1.09754e+06	902279	1.33803e+06	1.50172e+06	960883	1.47767e+06	0.868493	0.46825
Q96CM8	ACSF2	Medium-chain acyl-CoA ligase ACSF2, mitochondrial	enzyme	30	10.0478	2.45632e+07	2.66157e+07	2.80306e+07	2.08854e+07	2.46939e+07	2.46956e+07	2.40758e+07	1.64579e+07	2.11258e+07	1.91941e+07	1.95368e+07	2.13723e+07	2.08708e+07	1.15153e+07	2.05491e+07	1.47557e+07	0.769444	0.199198
Q4G176	ACSF3	Malonate--CoA ligase ACSF3, mitochondrial	enzyme	25	9.01924	3.49018e+06	3.53372e+06	3.13443e+06	2.96741e+06	3.27273e+06	3.19681e+06	2.47003e+06	3.26739e+06	3.06288e+06	2.83654e+06	3.05712e+06	2.97471e+06	3.00699e+06	2.78458e+06	3.1024e+06	2.51912e+06	0.927332	0.462276
P33121	ACSL1	Long-chain-fatty-acid--CoA ligase 1	enzyme	40	9.6408	1.82927e+07	1.9163e+07	1.8795e+07	1.77629e+07	1.76435e+07	1.72306e+07	1.64333e+07	1.98956e+07	1.60511e+07	1.65699e+07	1.5154e+07	1.93901e+07	1.9336e+07	1.58307e+07	1.62113e+07	1.74174e+07	0.976657	0.653721
O95573	ACSL3	Fatty acid CoA ligase Acsl3	enzyme	16	8.11474	1.49097e+06	1.42295e+06	1.4923e+06	1.31299e+06	1.44703e+06	1.40259e+06	1.50313e+06	1.457e+06	1.38106e+06	1.43973e+06	1.59587e+06	1.50015e+06	1.5748e+06	1.66952e+06	1.58105e+06	1.88702e+06	1.1955	0.209343
O60488	ACSL4	Long-chain-fatty-acid--CoA ligase 4	enzyme	20	8.28251	2.13144e+06	2.28174e+06	2.30918e+06	2.36396e+06	2.24335e+06	2.26432e+06	2.15154e+06	2.27737e+06	2.35122e+06	2.43283e+06	2.18397e+06	2.5055e+06	2.63499e+06	2.4094e+06	2.61287e+06	2.99149e+06	1.145	0.337823
Q9UKU0	ACSL6	Long-chain-fatty-acid--CoA ligase 6	enzyme	6	6.92408	72287.3	69585.5	73970.3	66508.7	70144.2	71132.4	74894.7	81711.4	84001.5	79046.4	79059.8	69233.4	82889.1	92850.5	67284.6	77804.9	1.09882	0.390999
Q08AH1;Q08AH3;E9PJ23	ACSM1;ACSM2A;NPIPB6	Acyl-coenzyme A synthetase ACSM1, mitochondrial;Acyl-coenzyme A synthetase ACSM2A, mitochondrial;Nuclear pore complex-interacting protein family member B6	enzyme	38	10.2431	4.64168e+07	4.41093e+07	5.48371e+07	4.11423e+07	4.95354e+07	4.50558e+07	4.0506e+07	3.9558e+07	4.47449e+07	3.20574e+07	3.34877e+07	4.27e+07	3.83021e+07	2.62434e+07	4.36501e+07	3.34049e+07	0.795175	0.217346
Q68CK6	ACSM2B	Acyl-coenzyme A synthetase ACSM2B, mitochondrial	enzyme	38	9.70376	1.36151e+07	1.24359e+07	1.33704e+07	1.12377e+07	1.21797e+07	1.39847e+07	8.30721e+06	1.06707e+07	1.24589e+07	9.67397e+06	8.043e+06	1.26286e+07	1.07592e+07	6.73275e+06	1.10084e+07	9.82627e+06	0.804216	0.328936
Q53FZ2	ACSM3	Acyl-coenzyme A synthetase ACSM3, mitochondrial	enzyme	30	9.13739	9.46779e+06	8.12701e+06	7.8369e+06	9.98448e+06	9.91792e+06	8.681e+06	7.1836e+06	9.91866e+06	9.08287e+06	7.58206e+06	7.87405e+06	6.17857e+06	6.19261e+06	7.64072e+06	7.33881e+06	7.8504e+06	0.802259	0.153231
Q6NUN0	ACSM5	Acyl-coenzyme A synthetase ACSM5, mitochondrial	enzyme	15	8.26813	1.02503e+06	1.45658e+06	1.26313e+06	1.18078e+06	1.10832e+06	1.86713e+06	1.18922e+06	1.15044e+06	982474	1.11334e+06	1.11946e+06	1.11066e+06	903738	861887	890322	924457	0.802352	0.297253
Q9NUB1	ACSS1	Acetyl-coenzyme A synthetase 2-like, mitochondrial	enzyme	31	9.05358	6.71729e+06	6.53568e+06	6.75741e+06	7.32386e+06	6.86319e+06	6.23554e+06	6.56699e+06	8.41249e+06	6.92849e+06	6.79394e+06	5.18835e+06	7.03856e+06	7.77702e+06	9.0954e+06	6.6804e+06	5.29886e+06	0.959744	0.642401
Q9NR19	ACSS2	Acetyl-coenzyme A synthetase, cytoplasmic	enzyme	14	8.34553	1.4005e+06	1.82533e+06	1.66566e+06	1.63069e+06	1.52566e+06	1.46963e+06	1.61256e+06	1.63675e+06	1.44847e+06	1.62354e+06	1.62069e+06	1.62409e+06	1.47656e+06	1.57405e+06	1.66236e+06	1.52626e+06	1.03914	0.598603
Q9H6R3	ACSS3	Acyl-CoA synthetase short-chain family member 3, mitochondrial	enzyme	32	9.20347	6.74019e+06	6.38509e+06	5.98073e+06	6.74127e+06	7.12488e+06	7.03116e+06	6.89007e+06	5.95003e+06	6.19765e+06	6.39334e+06	5.74853e+06	6.64362e+06	7.19028e+06	5.79763e+06	6.65243e+06	5.67607e+06	0.949124	0.514867
P68133	ACTA1	Actin, alpha skeletal muscle	other	32	7.32156	28824.1	27281.1	30758.5	414418	33437.3	25525.6	31046.8	24371.1	25504.7	30509.8	28244.2	46088.2	29138.9	30215.7	26814.1	24199.4	0.72674	0.566017
P62736;P63267	ACTA2;ACTG2	Actin, aortic smooth muscle;Actin, gamma-enteric smooth muscle	other	33	10.2232	2.15691e+07	2.65381e+07	2.32785e+07	2.83109e+07	3.93088e+07	2.39583e+07	2.571e+07	3.44947e+07	2.74443e+07	3.44456e+07	1.64581e+07	2.77511e+07	3.13164e+07	3.35501e+07	3.13681e+07	3.36689e+07	1.01054	0.71065
Q562R1;P60709	ACTBL2;ACTB	Beta-actin-like protein 2;Actin, cytoplasmic 1	other	38	7.06352	3.73354e+06	3.45123e+06	3.58659e+06	3.40947e+06	3.71307e+06	2.76398e+06	3.78773e+06	3.17605e+06	3.75157e+06	3.69936e+06	2.48994e+06	3.87347e+06	3.5316e+06	3.74225e+06	3.61529e+06	3.66548e+06	1.06285	0.551952
P63261	ACTG1	Actin, cytoplasmic 2	other	38	8.82002	8.28763e+07	9.26462e+07	8.51137e+07	8.60777e+07	9.71146e+07	8.40069e+07	8.95775e+07	9.52358e+07	9.2146e+07	9.87349e+07	7.56219e+07	9.27861e+07	9.15329e+07	9.854e+07	9.18745e+07	9.74115e+07	1.05521	0.547992
O96019;O94805	ACTL6A;ACTL6B	Actin-like protein 6A;Actin-like protein 6B	other	11	8.13165	930040	913784	971563	1.02409e+06	918858	1.93468e+06	1.05452e+06	1.41298e+06	1.07677e+06	1.07853e+06	1.47657e+06	1.02142e+06	982138	1.09801e+06	883267	1.24669e+06	1.00251	0.718246
P12814	ACTN1	Alpha-actinin-1	transcription regulator	59	9.37813	1.24334e+07	1.41353e+07	1.15416e+07	1.26038e+07	1.73523e+07	1.17943e+07	1.34673e+07	1.89745e+07	1.42217e+07	1.92009e+07	1.22035e+07	1.52533e+07	1.82332e+07	1.98374e+07	1.64208e+07	1.99969e+07	1.23095	0.378303
P35609	ACTN2	Alpha-actinin-2	transcription regulator	19	6.05873	18423.7	16266.2	19311.2	304987	17276	16466.5	18987.6	15975	18571.8	22388.7	21027	23314.8	18061.4	20565.6	16451.6	17860.2	0.717656	0.56329
O43707	ACTN4	Alpha-actinin-4	transcription regulator	73	10.0798	4.93288e+07	5.82974e+07	5.66288e+07	5.68303e+07	5.88602e+07	5.57224e+07	5.49524e+07	5.848e+07	5.7569e+07	5.76378e+07	4.13505e+07	6.12493e+07	5.82089e+07	5.22907e+07	5.82408e+07	5.64413e+07	0.972089	0.64573
Q9NZ32	ACTR10	Actin-related protein 10	other	15	8.23032	1.23738e+06	1.30382e+06	1.33285e+06	1.18595e+06	1.25955e+06	1.25533e+06	1.23323e+06	1.27909e+06	1.30986e+06	1.2875e+06	1.26599e+06	1.37779e+06	1.29638e+06	1.25493e+06	1.28712e+06	1.28132e+06	1.0687	0.390271
P61163	ACTR1A	Alpha-centractin	other	17	8.82105	1.51047e+06	1.64411e+06	1.69747e+06	1.63328e+06	1.62678e+06	1.65015e+06	1.63518e+06	1.73703e+06	1.64484e+06	1.78561e+06	1.61909e+06	1.84363e+06	1.74653e+06	1.81389e+06	1.80491e+06	1.88463e+06	1.12496	0.333303
P42025	ACTR1B	Beta-centractin	other	18	9.11224	3.65949e+06	3.89336e+06	3.83606e+06	3.6052e+06	3.58293e+06	3.71026e+06	3.69511e+06	3.73825e+06	3.53717e+06	3.65899e+06	3.28732e+06	4.00812e+06	3.83652e+06	3.8579e+06	3.84568e+06	3.78551e+06	1.04904	0.533842
P61160	ACTR2	Actin-related protein 2	other	16	9.54534	4.70838e+06	4.94683e+06	5.05156e+06	4.91896e+06	5.14051e+06	5.13314e+06	5.02585e+06	5.30135e+06	4.95084e+06	4.87794e+06	5.70379e+06	5.26553e+06	4.93205e+06	4.79018e+06	5.11579e+06	5.37509e+06	1.07369	0.427909
Q9P1U1;Q9C0K3;P61158	ACTR3B;ACTR3C;ACTR3	Actin-related protein 3B;Actin-related protein 3C;Actin-related protein 3	other	24	9.43356	9.72575e+06	1.06341e+07	1.01814e+07	9.99213e+06	1.02587e+07	1.03402e+07	1.0027e+07	1.12333e+07	1.04337e+07	1.05649e+07	8.59978e+06	1.13217e+07	1.0433e+07	9.97162e+06	1.04846e+07	1.11251e+07	1.02473	0.643974
P36896	ACVR1B	Activin receptor type-1B	kinase	1	6.32164	25752.3	23157.9	29194.5	26571.7	30018.1	27830.3	28658.6	26783.7	27886.4	26156.7	25989.3	27013.3	25387.8	26547.2	24901.3	25685.6	0.993189	0.701157
Q03154	ACY1	Aminoacylase-1	peptidase	32	10.5757	3.94419e+07	4.71407e+07	4.30679e+07	3.8017e+07	4.05218e+07	3.0479e+07	4.04387e+07	3.14253e+07	3.6326e+07	3.6115e+07	3.04471e+07	2.94853e+07	3.54636e+07	2.93434e+07	3.44132e+07	2.83388e+07	0.824955	0.174863
Q96HD9	ACY3	N-acyl-aromatic-L-amino acid amidohydrolase (carboxylate-forming)	enzyme	14	9.28556	3.68815e+06	5.52247e+06	3.97998e+06	4.89897e+06	3.90888e+06	2.95676e+06	3.94443e+06	3.13019e+06	3.46792e+06	3.79932e+06	2.57321e+06	3.46722e+06	3.46772e+06	3.25611e+06	3.54887e+06	3.28731e+06	0.858326	0.400599
P07311	ACYP1	Acylphosphatase-1	enzyme	4	7.9667	336093	285117	299451	293737	329011	299703	309134	310726	297687	314421	362681	297649	329230	345753	294275	356372	1.13224	0.303175
P14621	ACYP2	Acylphosphatase-2	enzyme	9	8.41777	387504	492416	451367	484903	527809	379038	463777	483544	453168	523368	450116	540534	527677	539559	422218	528069	1.18025	0.328631
P00813	ADA	Adenosine deaminase	enzyme	1	6.35669	83975.9	73028.8	77208.8	70884.3	71258.9	81869	81667.1	75052.6	78396.2	82884.6	82415.7	100327	70325.2	75337	77253	97354.1	1.20324	0.182584
Q6DHV7	ADAL	Adenosine deaminase-like protein	enzyme	5	7.75489	270106	259978	249101	201498	222708	250035	235633	221615	242633	245077	270422	269221	243695	229110	239430	226748	1.10544	0.299814
O14672	ADAM10	Disintegrin and metalloproteinase domain-containing protein 10	peptidase	18	8.37429	1.92058e+06	2.18642e+06	2.03209e+06	2.15627e+06	2.09563e+06	2.38481e+06	2.02662e+06	2.68196e+06	2.19975e+06	2.1632e+06	2.2179e+06	2.17818e+06	2.32094e+06	2.46625e+06	2.25772e+06	2.36064e+06	1.05019	0.567538
P78536	ADAM17	Disintegrin and metalloproteinase domain-containing protein 17	peptidase	5	7.06397	450305	342494	343524	379041	355431	355960	398753	384581	362605	381161	373450	481843	373944	398874	382415	380876	1.14372	0.288238
Q13443	ADAM9	Disintegrin and metalloproteinase domain-containing protein 9	peptidase	3	7.10397	225217	228785	224202	278670	217858	223847	220869	184916	213211	222775	274555	244462	213018	199795	240420	248086	1.10626	0.44519
Q8N6G6	ADAMTSL1	ADAMTS-like protein 1	other	8	7.37543	542291	647668	562716	562477	605031	630577	594466	709182	824696	709897	613316	612959	662023	726152	674336	746295	1.09807	0.375269
Q6UY14	ADAMTSL4	ADAMTS-like protein 4	other	1	6.48962	30978.6	39030.9	37107	60230.2	40805	52985.2	37824.3	53817.1	54141	47425.9	46449.8	47774.8	46278.1	61528.2	52559.3	74331.1	1.20474	0.354268
Q6ZMM2	ADAMTSL5	ADAMTS-like protein 5	other	3	7.19772	323456	252009	220202	288791	282647	235237	246565	226804	234043	241947	232129	224690	240647	250917	234980	279734	0.986366	0.689243
O75689	ADAP1	Arf-GAP with dual PH domain-containing protein 1	other	3	7.10123	326728	292838	314863	317060	330276	324232	309582	353372	367819	330716	355425	311987	311484	376156	324956	333274	1.06669	0.418435
P55265	ADAR	Double-stranded RNA-specific adenosine deaminase	enzyme	28	8.25761	2.59846e+06	3.15006e+06	2.91707e+06	3.32835e+06	3.72823e+06	3.67185e+06	3.46648e+06	3.53906e+06	3.69622e+06	3.42798e+06	3.31114e+06	3.0931e+06	3.01592e+06	3.59847e+06	3.34683e+06	3.46712e+06	1.01138	0.692662
P78563	ADARB1	Double-stranded RNA-specific editase 1	enzyme	1	7.20428	80819.9	34418.1	50547	44233.2	55839.6	53076.9	53546.4	48419.5	32424.9	44562.8	36173	51527.9	44910.2	105430	87355	121054	1.4451	0.393991
Q86TW2	ADCK1	AarF domain-containing protein kinase 1	kinase	8	7.64833	555620	563962	553772	578644	582788	512356	589321	566193	581994	582004	597633	537123	554345	560024	479254	574627	1.03087	0.593345
Q3MIX3	ADCK5	Uncharacterized aarF domain-containing protein kinase 5	kinase	7	6.77062	102721	106082	102395	108560	108542	96369.7	107368	99837.6	97240.2	97078.1	103599	107020	113144	103107	109200	95689.9	1.03372	0.592352
O43306	ADCY6	Adenylate cyclase type 6	enzyme	8	7.18938	371127	372932	350010	364041	376197	352830	384866	458981	411217	426330	364683	392652	424959	574823	392681	451479	1.17064	0.339843
O60503	ADCY9	Adenylate cyclase type 9	enzyme	4	6.75387	204951	203480	203943	199929	208338	224764	200686	187393	186522	194369	218147	194903	189962	166756	196014	183862	0.965146	0.583229
P35611	ADD1	Alpha-adducin	other	26	9.20841	6.23259e+06	6.37091e+06	6.42156e+06	6.84478e+06	6.56957e+06	7.23125e+06	6.44533e+06	6.19489e+06	6.1315e+06	6.01225e+06	4.38606e+06	6.06533e+06	6.15552e+06	5.66679e+06	6.24902e+06	5.75182e+06	0.856558	0.272135
P35612	ADD2	Beta-adducin	other	6	7.19551	499340	302359	364098	341560	384020	321884	417266	329255	386010	325498	351952	316549	319183	518026	308058	287586	1.01351	0.69969
Q9UEY8	ADD3	Gamma-adducin	other	24	9.27717	7.71833e+06	7.68757e+06	7.86719e+06	7.38681e+06	7.70821e+06	8.85236e+06	7.65605e+06	6.98241e+06	7.40553e+06	7.14889e+06	6.13086e+06	7.23003e+06	7.16824e+06	6.15027e+06	7.2869e+06	6.46388e+06	0.873167	0.210937
Q96PE1	ADGRA2	Adhesion G protein-coupled receptor A2	G-protein coupled receptor	2	NA	69498.9	137772	116797	139191	118132	124050	109884	135915	140001	135586	132964	108240	94531.6	134383	116534	119878	1.01055	0.706493
Q9UHX3;P48960	ADGRE2;ADGRE5	Adhesion G protein-coupled receptor E2;Adhesion G protein-coupled receptor E5	other	7	NA	781604	748545	733987	815337	798527	704125	808275	910655	779415	866000	823476	792720	895185	1.14163e+06	923627	989705	1.19688	0.314138
Q8IZF2	ADGRF5	Adhesion G protein-coupled receptor F5	G-protein coupled receptor	3	5.9669	12657.2	10127.7	12161.7	10571.9	9697.6	11922	11241.1	8489.06	10719.2	10355.2	11577.9	11238.5	10163.1	10238.2	9214.94	8725.43	1.01115	0.693791
Q9Y653	ADGRG1	Adhesion G-protein coupled receptor G1	G-protein coupled receptor	5	7.80312	204290	228205	241081	287921	238955	336456	252709	239455	298445	254907	316181	312523	283788	224700	277474	332251	1.15077	0.392252
O95490	ADGRL2	Adhesion G protein-coupled receptor L2	G-protein coupled receptor	2	5.99243	68618.8	60371.4	63404	66920	67393.8	65476.7	63529.2	60042.5	66193.4	68969.1	81960.3	63692.5	69226.3	69448.5	67646.9	63660.3	1.10233	0.362014
P07327	ADH1A	Alcohol dehydrogenase 1A	enzyme	17	7.7132	253485	226518	220764	239486	249921	211933	263611	244886	256069	278662	261524	247565	237812	249653	258202	277573	1.12345	0.319451
P00326	ADH1C	Alcohol dehydrogenase 1C	enzyme	19	8.32822	1.15384e+06	1.16317e+06	1.27132e+06	1.61539e+06	1.48017e+06	1.30373e+06	1.32615e+06	1.56505e+06	1.73178e+06	1.54397e+06	1.15879e+06	1.30877e+06	1.32647e+06	1.36372e+06	1.441e+06	1.85421e+06	1.00894	0.705783
P08319;P00325	ADH4;ADH1B	All-trans-retinol dehydrogenase [NAD(+)] ADH4;All-trans-retinol dehydrogenase [NAD(+)] ADH1B	enzyme	23	10.0509	1.3647e+07	1.56784e+07	1.39019e+07	1.35614e+07	1.62527e+07	1.39867e+07	1.57364e+07	2.12754e+07	2.09628e+07	2.12195e+07	1.42092e+07	1.97303e+07	2.03903e+07	1.82957e+07	2.31529e+07	2.64106e+07	1.27795	0.307012
P11766	ADH5	Alcohol dehydrogenase class-3	enzyme	21	8.99754	9.47908e+06	1.04312e+07	1.2476e+07	9.77019e+06	1.22109e+07	1.2232e+07	1.064e+07	1.05405e+07	1.19881e+07	1.05727e+07	8.6219e+06	1.08874e+07	1.06961e+07	9.25545e+06	1.17504e+07	9.62255e+06	0.911088	0.431377
P28332	ADH6	Alcohol dehydrogenase 6	enzyme	17	7.73694	4.50188e+06	5.15237e+06	5.04117e+06	4.62345e+06	4.62236e+06	5.94812e+06	4.89788e+06	4.21417e+06	4.52042e+06	4.50007e+06	4.11033e+06	4.09092e+06	4.59082e+06	3.28366e+06	4.79754e+06	3.41777e+06	0.79511	0.139899
Q8IWW8	ADHFE1	Hydroxyacid-oxoacid transhydrogenase, mitochondrial	enzyme	14	9.46031	3.09573e+06	2.66426e+06	2.83268e+06	2.32904e+06	2.15247e+06	2.84945e+06	2.45882e+06	2.51047e+06	3.08493e+06	2.14886e+06	2.42918e+06	2.5411e+06	2.90156e+06	3.08313e+06	2.53704e+06	2.34849e+06	1.01113	0.696387
Q9BV57	ADI1	1,2-dihydroxy-3-keto-5-methylthiopentene dioxygenase	enzyme	10	8.63527	958585	1.0426e+06	1.0411e+06	872133	906446	913556	899331	734882	1.05901e+06	995930	612365	1.03569e+06	941453	650615	1.1463e+06	821221	0.91128	0.458663
Q15848	ADIPOQ	Adiponectin	other	3	7.34351	182809	161275	173462	169536	165600	194941	157628	174033	169044	176699	170416	188626	175993	182565	179568	192049	1.08906	0.398937
Q15847	ADIRF	Adipogenesis regulatory factor	other	4	10.2487	2.12942e+06	2.68196e+06	2.83373e+06	2.00675e+06	2.71792e+06	2.25969e+06	2.39341e+06	2.27853e+06	2.61351e+06	2.63e+06	1.96829e+06	2.12791e+06	2.72547e+06	1.88034e+06	2.92939e+06	2.26165e+06	0.918422	0.455738
P55263	ADK	Adenosine kinase	kinase	16	8.73176	2.67262e+06	2.97246e+06	2.8683e+06	2.70567e+06	2.72545e+06	2.92793e+06	2.8681e+06	2.85492e+06	3.09572e+06	2.77443e+06	2.27986e+06	3.05185e+06	2.93777e+06	2.73362e+06	2.86682e+06	2.88849e+06	0.997981	0.716187
Q9H2P0	ADNP	Activity-dependent neuroprotector homeobox protein	transcription regulator	17	7.47805	804246	879444	899515	875519	931280	893938	888531	888239	928201	937850	902154	834614	918436	977344	868110	911479	1.04301	0.551848
Q96SZ5	ADO	2-aminoethanethiol dioxygenase	enzyme	12	8.47756	953332	907667	911803	976923	925516	930053	943774	895662	944726	908790	1.02858e+06	916716	902379	901591	906739	884747	1.02357	0.606971
Q9BRR6	ADPGK	ADP-dependent glucokinase	kinase	5	7.76438	271651	362272	358297	309943	299367	315870	288176	375525	320034	342886	290179	290451	318649	275479	328214	291211	0.912716	0.460412
P54922	ADPRH	[Protein ADP-ribosylarginine] hydrolase	enzyme	3	6.56677	119944	107386	106434	118031	119980	92324.6	123079	114607	103723	116619	150789	106148	119086	112634	113612	123359	1.12809	0.396277
Q9NX46	ADPRS	ADP-ribose glycohydrolase ARH3	enzyme	12	8.70129	1.91227e+06	2.01059e+06	2.03885e+06	2.03698e+06	1.9934e+06	1.81512e+06	1.9118e+06	1.98548e+06	1.96571e+06	1.8685e+06	2.36203e+06	1.8815e+06	1.90263e+06	1.83604e+06	2.01012e+06	1.88463e+06	1.03438	0.598538
Q16186	ADRM1	Proteasomal ubiquitin receptor ADRM1	other	11	8.86254	952053	987969	964134	910705	968967	967260	947860	917952	934666	992517	765106	990667	1.01893e+06	1.00187e+06	997609	935246	1.01408	0.677089
P30566	ADSL	Adenylosuccinate lyase	enzyme	17	8.49168	2.30054e+06	2.31931e+06	2.21526e+06	1.9241e+06	2.19846e+06	2.21108e+06	2.22866e+06	2.0501e+06	2.12476e+06	2.12751e+06	2.20099e+06	2.1291e+06	2.16047e+06	2.13046e+06	2.08932e+06	1.97434e+06	1.01588	0.635172
Q8N142	ADSS1	Adenylosuccinate synthetase isozyme 1	enzyme	18	8.67614	2.27156e+06	2.49091e+06	2.78134e+06	2.66817e+06	2.68057e+06	3.00928e+06	3.27667e+06	1.61985e+06	2.28783e+06	2.09074e+06	2.36203e+06	1.85582e+06	2.17795e+06	1.68657e+06	2.05347e+06	1.6262e+06	0.766078	0.246888
P30520	ADSS2	Adenylosuccinate synthetase isozyme 2	enzyme	19	8.78896	2.70256e+06	2.81671e+06	2.84268e+06	2.6366e+06	2.94919e+06	2.58624e+06	2.90162e+06	2.6396e+06	2.60823e+06	2.61079e+06	2.60664e+06	2.49866e+06	2.74362e+06	2.86603e+06	2.65978e+06	2.37814e+06	0.978401	0.633616
Q8IUX7	AEBP1	Adipocyte enhancer-binding protein 1	peptidase	27	8.50187	3.25033e+06	3.61796e+06	2.82734e+06	3.31486e+06	3.93288e+06	3.37908e+06	3.64845e+06	3.53838e+06	3.402e+06	4.17358e+06	3.38741e+06	3.20346e+06	4.79323e+06	4.54309e+06	4.93691e+06	3.93204e+06	1.13263	0.449025
Q8N4X5	AFAP1L2	Actin filament-associated protein 1-like 2	other	10	7.74005	799249	803148	696411	757843	739912	911187	808448	839889	833228	807744	760372	781942	772537	849440	848165	935428	1.04923	0.540513
P55196	AFDN	Afadin	other	64	8.47114	7.59058e+06	7.53471e+06	7.87338e+06	7.47367e+06	7.52083e+06	8.12924e+06	7.70924e+06	7.13273e+06	7.4703e+06	7.17376e+06	6.91103e+06	7.3164e+06	7.30473e+06	7.20575e+06	7.54152e+06	7.25254e+06	0.971615	0.581451
P51826;Q14677	AFF3;CLINT1	AF4/FMR2 family member 3;Clathrin interactor 1	transcription regulator	19	8.99754	3.10937e+06	3.29909e+06	3.28836e+06	3.16917e+06	3.20063e+06	3.19609e+06	3.1595e+06	3.18421e+06	3.24743e+06	3.04113e+06	3.11357e+06	3.19236e+06	3.14717e+06	2.89063e+06	3.38086e+06	3.22763e+06	1.00122	0.717858
Q8WV93	AFG1L	AFG1-like ATPase	other	11	7.9395	1.05604e+06	1.02511e+06	1.03586e+06	940600	1.00509e+06	987732	1.01378e+06	1.06707e+06	989261	916952	958542	965630	1.0001e+06	1.04381e+06	984633	895487	0.981397	0.638579
Q9Y4W6	AFG3L2	AFG3-like protein 2	peptidase	49	9.22809	9.31414e+06	9.94468e+06	9.78231e+06	9.2426e+06	9.44103e+06	9.21186e+06	9.02938e+06	9.77874e+06	9.92396e+06	8.71968e+06	9.22431e+06	9.1621e+06	9.6346e+06	9.05277e+06	9.20974e+06	9.17485e+06	0.990984	0.68428
P43652	AFM	Afamin	transporter	29	8.71016	5.6522e+06	3.78521e+06	3.79081e+06	4.1348e+06	3.69329e+06	3.70419e+06	5.04521e+06	2.47549e+06	3.55405e+06	3.90493e+06	3.20805e+06	6.59106e+06	5.03369e+06	3.6363e+06	4.021e+06	4.61951e+06	1.27378	0.309645
Q63HM1	AFMID	Kynurenine formamidase	enzyme	11	8.55356	1.54989e+06	1.7591e+06	1.54898e+06	1.88267e+06	1.75843e+06	1.5101e+06	1.64292e+06	1.41483e+06	1.51657e+06	1.53324e+06	1.6296e+06	1.70966e+06	1.55694e+06	1.39068e+06	1.67342e+06	1.20566e+06	0.956431	0.588156
Q6ULP2	AFTPH	Aftiphilin	other	14	7.80437	1.20275e+06	1.17777e+06	1.17693e+06	1.21388e+06	1.13915e+06	1.25522e+06	1.156e+06	1.13382e+06	1.17768e+06	1.14367e+06	1.12867e+06	1.11046e+06	1.13979e+06	1.12066e+06	1.1265e+06	1.15201e+06	0.972812	0.579873
P20933	AGA	N(4)-(beta-N-acetylglucosaminyl)-L-asparaginase	enzyme	7	8.53899	1.66944e+06	1.7207e+06	1.55736e+06	1.52699e+06	1.73633e+06	1.32638e+06	1.52116e+06	1.53026e+06	1.78231e+06	1.69483e+06	1.42873e+06	2.30689e+06	1.6712e+06	1.57082e+06	1.7011e+06	1.52673e+06	1.16268	0.260672
Q8TF27;Q9UPQ3	AGAP11;AGAP1	Arf-GAP with GTPase, ANK repeat and PH domain-containing protein 11;Arf-GAP with GTPase, ANK repeat and PH domain-containing protein 1	other	8	7.73694	749692	744084	753533	773398	796428	871015	776823	792404	805345	741043	836287	746364	761858	789820	792888	759743	1.00796	0.690635
P52594	AGFG1	Arf-GAP domain and FG repeat-containing protein 1	other	12	8.44781	1.47488e+06	1.43236e+06	1.39981e+06	1.35518e+06	1.43889e+06	1.42813e+06	1.4315e+06	1.31251e+06	1.34718e+06	1.34991e+06	1.22055e+06	1.4231e+06	1.37579e+06	1.35392e+06	1.43149e+06	1.34827e+06	0.994792	0.700966
O95081	AGFG2	Arf-GAP domain and FG repeat-containing protein 2	other	8	7.6798	231088	221468	201314	214154	214805	216206	232046	307869	245802	247252	214744	254992	304184	304823	276907	349591	1.22242	0.336622
Q53H12	AGK	Acylglycerol kinase, mitochondrial	kinase	17	8.5896	2.7488e+06	2.68392e+06	2.72371e+06	2.93e+06	2.77948e+06	2.71373e+06	2.6195e+06	2.8657e+06	2.73961e+06	2.53649e+06	2.64827e+06	2.62538e+06	2.6081e+06	2.59866e+06	2.67602e+06	2.68678e+06	0.971588	0.588722
P35573	AGL	Glycogen debranching enzyme	enzyme	59	8.52477	6.78377e+06	6.66629e+06	6.96316e+06	7.02405e+06	6.74199e+06	6.51595e+06	6.66541e+06	7.05558e+06	6.86108e+06	6.28588e+06	6.37086e+06	6.57718e+06	6.53879e+06	7.48822e+06	6.50008e+06	6.60342e+06	1.00982	0.686441
Q9BSE5	AGMAT	Agmatinase, mitochondrial	enzyme	20	10.2842	1.59304e+07	1.35888e+07	9.3933e+06	1.44482e+07	1.3685e+07	1.52276e+07	1.47205e+07	1.20291e+07	1.39817e+07	1.22695e+07	1.0533e+07	1.29539e+07	1.2192e+07	1.03882e+07	1.32595e+07	1.50302e+07	0.913763	0.504996
Q6ZNB7	AGMO	Alkylglycerol monooxygenase	enzyme	1	6.43724	41586.8	41574.8	40939	36691.1	40238.6	37636.1	43705.2	37654.6	40059.4	40343.3	57143	41336.6	35673.3	36116	35894.3	34827.1	1.08701	0.468053
Q9UL18	AGO1	Protein argonaute-1	translation regulator	26	8.16119	2.17001e+06	2.08593e+06	2.17897e+06	2.16421e+06	2.27899e+06	2.19656e+06	2.22591e+06	2.20255e+06	2.22811e+06	2.17324e+06	2.19418e+06	2.13485e+06	2.13775e+06	2.33687e+06	2.07836e+06	2.09408e+06	1.0227	0.611971
Q9UKV8	AGO2	Protein argonaute-2	translation regulator	20	7.60549	917115	867936	840717	802853	891534	873857	906972	1.01859e+06	914374	932067	823246	887832	927765	1.06391e+06	919321	943184	1.06624	0.493946
Q9H9G7	AGO3	Protein argonaute-3	translation regulator	16	7.3996	397680	391499	410095	398059	405660	411364	396583	410301	401168	398977	369657	409022	385798	380880	408108	382454	0.98732	0.66924
Q99943	AGPAT1	1-acyl-sn-glycerol-3-phosphate acyltransferase alpha	enzyme	7	8.38541	1.02104e+06	985102	1.045e+06	1.06216e+06	1.00559e+06	945912	1.02651e+06	902046	928488	915831	938465	959988	907941	877344	949454	907768	0.962997	0.552734
O15120	AGPAT2	1-acyl-sn-glycerol-3-phosphate acyltransferase beta	enzyme	2	7.6213	102064	109901	118674	125990	124780	106224	108183	135721	119950	102821	106071	94445	110698	138146	119619	112791	0.951017	0.588837
Q9NRZ7	AGPAT3	1-acyl-sn-glycerol-3-phosphate acyltransferase gamma	enzyme	19	9.24443	4.17115e+06	4.08286e+06	4.34432e+06	4.0906e+06	3.93339e+06	4.85241e+06	4.21097e+06	2.90855e+06	4.01364e+06	3.5134e+06	3.93147e+06	3.74347e+06	3.4253e+06	2.39734e+06	3.67671e+06	3.46779e+06	0.862228	0.374369
Q9NRZ5	AGPAT4	1-acyl-sn-glycerol-3-phosphate acyltransferase delta	enzyme	3	7.06711	90131.4	100870	83592.5	84414.1	98530.5	80236.8	91280	148148	110864	105112	77193.2	82185.3	108941	124346	102789	104164	0.990241	0.707824
Q9NUQ2	AGPAT5	1-acyl-sn-glycerol-3-phosphate acyltransferase epsilon	enzyme	12	8.31777	1.05842e+06	1.05461e+06	1.01976e+06	917267	1.04254e+06	922546	1.0478e+06	814568	878912	987056	1.10355e+06	1.05364e+06	992817	832425	934892	817941	1.04609	0.537685
O00116	AGPS	Alkyldihydroxyacetonephosphate synthase, peroxisomal	enzyme	21	8.36639	3.00431e+06	3.30241e+06	3.12786e+06	2.98549e+06	3.26269e+06	2.93246e+06	2.99577e+06	2.88436e+06	3.18231e+06	2.93533e+06	2.6797e+06	2.97045e+06	3.23435e+06	2.75577e+06	3.05396e+06	2.82077e+06	0.960117	0.518634
O95994;Q8TD06	AGR2;AGR3	Anterior gradient protein 2 homolog;Anterior gradient protein 3	other	2	7.58479	308507	243140	269152	358033	276753	323985	273484	270441	310216	428368	449506	390669	237463	278713	304790	517366	1.37964	0.235403
O00468	AGRN	Agrin	other	71	9.24517	1.54733e+07	1.83278e+07	1.63556e+07	1.73573e+07	1.64284e+07	1.73181e+07	1.70099e+07	1.91202e+07	1.84421e+07	1.7625e+07	1.90573e+07	1.81388e+07	1.72236e+07	1.85701e+07	1.77934e+07	2.06941e+07	1.11842	0.312557
P01019	AGT	Angiotensinogen	growth factor	12	8.98548	4.88333e+06	2.92993e+06	3.36847e+06	4.60595e+06	3.21911e+06	4.51763e+06	3.34789e+06	2.23529e+06	3.17887e+06	2.60007e+06	3.3756e+06	6.14555e+06	3.37443e+06	3.74058e+06	3.27628e+06	4.96564e+06	1.32681	0.329742
Q9UPW5	AGTPBP1	Cytosolic carboxypeptidase 1	peptidase	3	7.07584	44139.8	22841.2	24061.4	37885	26011.4	28062	42133.1	17090.4	24714.6	26986.6	11167.6	51848.2	41317.4	30874.4	31583.4	48243.8	1.21706	0.55383
Q6RW13	AGTRAP	Type-1 angiotensin II receptor-associated protein	G-protein coupled receptor	3	8.65768	373812	413336	352649	413643	373406	367247	386883	318441	368301	341969	335348	359642	349626	305539	357386	343040	0.934288	0.437344
P21549	AGXT	Serine--pyruvate aminotransferase	enzyme	16	8.77573	1.60689e+06	4.80483e+06	2.36671e+06	2.7735e+06	1.81074e+06	1.33472e+06	1.86371e+06	2.25978e+06	1.78966e+06	2.57764e+06	1.50069e+06	1.58859e+06	2.19173e+06	1.48477e+06	2.02098e+06	1.3651e+06	0.735489	0.371136
Q9BYV1	AGXT2	Alanine--glyoxylate aminotransferase 2, mitochondrial	enzyme	30	9.50461	8.79673e+06	6.7999e+06	9.46893e+06	6.65077e+06	9.14419e+06	9.94889e+06	5.74721e+06	7.92307e+06	7.82676e+06	6.12849e+06	6.70425e+06	6.91669e+06	4.78721e+06	5.03256e+06	4.98276e+06	6.60983e+06	0.791264	0.306403
Q8WYP5	AHCTF1	Protein ELYS	transcription regulator	24	7.27614	2.22073e+06	2.08324e+06	2.09534e+06	2.08806e+06	2.10889e+06	2.12406e+06	2.14124e+06	2.0501e+06	2.1011e+06	2.08869e+06	2.46822e+06	2.03222e+06	2.09795e+06	2.18838e+06	2.03242e+06	2.05353e+06	1.05598	0.456143
P23526	AHCY	Adenosylhomocysteinase	enzyme	29	9.92215	1.45548e+07	1.85814e+07	1.56469e+07	1.39287e+07	1.35936e+07	1.45552e+07	1.16527e+07	1.3919e+07	1.39541e+07	1.26966e+07	1.24377e+07	1.35518e+07	1.2127e+07	1.09145e+07	1.19138e+07	1.18242e+07	0.872794	0.329286
O43865	AHCYL1	S-adenosylhomocysteine hydrolase-like protein 1	enzyme	22	9.00022	5.44571e+06	5.84444e+06	5.79699e+06	6.15877e+06	5.82276e+06	5.61282e+06	5.48974e+06	6.11239e+06	5.70212e+06	5.3113e+06	4.97226e+06	5.74843e+06	5.59684e+06	5.69962e+06	5.89473e+06	5.51855e+06	0.968872	0.604397
Q96HN2	AHCYL2	Adenosylhomocysteinase 3	enzyme	20	7.97024	898863	907988	922404	906696	896816	969041	940626	881408	937020	867902	988098	981466	854481	794701	876078	843363	1.01189	0.67463
Q09666;Q8IVF2	AHNAK;AHNAK2	Neuroblast differentiation-associated protein AHNAK;Protein AHNAK2	other	264	8.97913	5.97143e+07	6.09593e+07	5.59344e+07	5.11412e+07	5.96415e+07	5.671e+07	5.88598e+07	7.28635e+07	6.44444e+07	6.83548e+07	5.86823e+07	6.70152e+07	6.97719e+07	6.59603e+07	6.55035e+07	7.48897e+07	1.15773	0.315769
O95433	AHSA1	Activator of 90 kDa heat shock protein ATPase homolog 1	other	12	8.75052	2.48541e+06	2.60061e+06	2.62284e+06	2.81808e+06	2.77476e+06	2.62197e+06	2.61746e+06	2.47607e+06	2.65727e+06	2.50411e+06	2.06537e+06	2.61051e+06	2.55577e+06	2.34305e+06	2.60989e+06	2.49196e+06	0.934523	0.459193
P02765	AHSG	Alpha-2-HS-glycoprotein	other	11	9.52684	7.11994e+06	5.18249e+06	4.48862e+06	4.6577e+06	5.72716e+06	5.68418e+06	5.0986e+06	3.92947e+06	4.55751e+06	4.69851e+06	3.85831e+06	5.8926e+06	5.58665e+06	4.35148e+06	5.17404e+06	5.77745e+06	1.03705	0.642068
Q9NZD4	AHSP	Alpha-hemoglobin-stabilizing protein	other	3	8.43366	687956	327902	344181	330845	441238	351028	416471	284462	324100	429626	384770	345681	405058	586173	318093	253356	1.07172	0.627736
Q96BJ3	AIDA	Axin interactor, dorsalization-associated protein	other	6	7.73624	527246	499940	488601	508274	498547	524353	522046	490103	492891	518970	607581	529171	488234	542411	493903	508998	1.10489	0.293489
P55008	AIF1	Allograft inflammatory factor 1	other	5	8.50699	1.13093e+06	1.31065e+06	1.16016e+06	1.23149e+06	1.15511e+06	966250	1.20053e+06	1.41901e+06	1.28942e+06	1.51101e+06	1.19953e+06	1.38522e+06	1.22357e+06	1.24533e+06	1.30173e+06	1.37897e+06	1.13518	0.376025
Q9BQI0	AIF1L	Allograft inflammatory factor 1-like	other	10	9.05725	2.37289e+06	2.24417e+06	2.09105e+06	2.17024e+06	2.14152e+06	2.19955e+06	2.38088e+06	2.69994e+06	2.60237e+06	2.44034e+06	2.08379e+06	2.39771e+06	2.60179e+06	3.19692e+06	2.61999e+06	2.92512e+06	1.15585	0.347846
O95831	AIFM1	Apoptosis-inducing factor 1, mitochondrial	enzyme	34	10.0971	1.69352e+07	1.62755e+07	1.64118e+07	1.76204e+07	1.74457e+07	1.73902e+07	1.55132e+07	1.39073e+07	1.53667e+07	1.37332e+07	1.46866e+07	1.82419e+07	1.49568e+07	1.21533e+07	1.5971e+07	1.33411e+07	0.930924	0.48663
Q9BRQ8	AIFM2	Ferroptosis suppressor protein 1	enzyme	3	6.91228	155671	134988	147097	141841	150206	133277	160756	117211	134167	147756	192485	138532	144112	155171	122647	127711	1.12162	0.392358
Q9NVV5	AIG1	Androgen-induced gene 1 protein	enzyme	3	8.06804	76846.6	95876.2	90441.1	216048	183163	235834	145035	151753	199166	138882	70463.4	120030	94323.9	151270	153039	163462	0.762995	0.432609
Q12904	AIMP1	Aminoacyl tRNA synthase complex-interacting multifunctional protein 1	cytokine	19	9.01687	2.95924e+06	3.0978e+06	3.02061e+06	2.86993e+06	3.05593e+06	3.041e+06	3.03e+06	3.03487e+06	3.1358e+06	2.84317e+06	2.66999e+06	3.12235e+06	3.0035e+06	2.73342e+06	3.12489e+06	3.03616e+06	0.993329	0.696534
Q13155	AIMP2	Aminoacyl tRNA synthase complex-interacting multifunctional protein 2	other	13	8.58167	1.66933e+06	1.72629e+06	1.69033e+06	1.61491e+06	1.70309e+06	1.68465e+06	1.66024e+06	1.64414e+06	1.74085e+06	1.64002e+06	1.56714e+06	1.72553e+06	1.73546e+06	1.61169e+06	1.77242e+06	1.82992e+06	1.04038	0.542056
O00170	AIP	AH receptor-interacting protein	transcription regulator	12	8.60441	1.17632e+06	1.24214e+06	1.24589e+06	1.21905e+06	1.26487e+06	1.23905e+06	1.27531e+06	1.33418e+06	1.2506e+06	1.20891e+06	1.06431e+06	1.24402e+06	1.26366e+06	1.20004e+06	1.33662e+06	1.29643e+06	0.988736	0.687061
P54819	AK2	Adenylate kinase 2, mitochondrial	kinase	21	10.1504	1.87902e+07	1.70787e+07	1.77025e+07	1.72291e+07	1.66614e+07	1.88052e+07	1.64017e+07	1.64948e+07	1.78862e+07	1.40511e+07	1.82126e+07	1.68656e+07	1.42413e+07	1.31197e+07	1.72724e+07	1.53668e+07	0.926344	0.445393
Q9UIJ7	AK3	GTP:AMP phosphotransferase AK3, mitochondrial	kinase	19	9.75546	1.04516e+07	1.15634e+07	1.11387e+07	1.01471e+07	1.01362e+07	1.0132e+07	1.11311e+07	1.30007e+07	1.02094e+07	1.07121e+07	8.90164e+06	1.05969e+07	1.33715e+07	1.21769e+07	9.91362e+06	1.14493e+07	1.01281	0.696538
P27144	AK4	Adenylate kinase 4, mitochondrial	kinase	20	10.1308	1.74509e+07	1.8067e+07	1.92274e+07	1.64342e+07	1.71575e+07	1.64964e+07	1.48897e+07	1.3436e+07	1.5416e+07	1.42159e+07	1.44274e+07	1.63906e+07	1.47209e+07	9.7852e+06	1.52837e+07	1.29002e+07	0.854805	0.315942
Q9Y6K8;P00568	AK5;AK1	Adenylate kinase isoenzyme 5;Adenylate kinase isoenzyme 1	kinase	14	9.46031	3.65533e+06	3.07937e+06	3.40085e+06	3.38661e+06	3.54085e+06	3.17889e+06	3.4405e+06	3.86903e+06	3.42773e+06	3.66787e+06	3.23658e+06	3.48358e+06	3.62373e+06	4.12674e+06	3.73332e+06	4.21409e+06	1.11504	0.402079
Q92667	AKAP1	A-kinase anchor protein 1, mitochondrial	other	14	7.82448	1.16663e+06	1.28085e+06	1.28789e+06	1.09459e+06	1.19498e+06	1.29827e+06	1.25555e+06	1.29881e+06	1.29102e+06	1.18219e+06	1.21824e+06	1.16628e+06	1.25017e+06	1.18368e+06	1.27751e+06	1.16827e+06	0.984783	0.660795
O43572	AKAP10	A-kinase anchor protein 10, mitochondrial	other	6	7.26806	243522	247538	251282	234588	221925	242868	252454	233693	248122	245077	224402	246088	240986	244508	240660	232831	1.01965	0.630312
Q9UKA4	AKAP11	A-kinase anchor protein 11	other	5	6.45614	258173	222782	233937	219339	240020	230387	242816	208265	219998	231386	274005	222250	222532	226454	221610	222789	1.06106	0.465501
Q02952	AKAP12	A-kinase anchor protein 12	transporter	68	8.70983	7.46506e+06	8.1089e+06	7.13747e+06	6.86228e+06	8.6166e+06	7.23403e+06	8.01795e+06	8.72925e+06	8.11386e+06	9.41477e+06	5.9429e+06	1.04135e+07	9.75149e+06	9.39345e+06	1.0227e+07	1.15268e+07	1.25007	0.315925
Q12802	AKAP13	A-kinase anchor protein 13	other	12	6.95818	910104	836432	878798	856664	879233	891157	907757	829065	858252	897069	1.00023e+06	894832	877100	876334	844974	894034	1.08336	0.350624
Q02040	AKAP17A	A-kinase anchor protein 17A	other	3	7.16298	80099.6	80136.8	80134.9	89537.9	88365.1	91138.3	96170.6	94216.6	94844.7	95111.2	95949.3	83874.9	98000.2	105440	91751.4	101304	1.10036	0.385977
Q9Y2D5	AKAP2	A-kinase anchor protein 2	NA	26	8.64375	3.35593e+06	4.12229e+06	3.76347e+06	3.70096e+06	3.51394e+06	3.72087e+06	4.19629e+06	3.71736e+06	3.48514e+06	3.68113e+06	3.27531e+06	3.84461e+06	3.7411e+06	3.39353e+06	3.69516e+06	3.35656e+06	0.96856	0.604805
P24588	AKAP5	A-kinase anchor protein 5	other	1	6.81021	21974	22552.5	22345	21499.6	20773.5	21640.2	24754.3	31574.9	24978.7	26836.4	18798.1	22657.4	31015.5	35409.3	23160.6	31555.2	1.13252	0.502627
O43823	AKAP8	A-kinase anchor protein 8	other	13	7.9804	373130	374340	364889	355909	383206	355054	375777	353294	350455	371789	325169	347496	346180	385741	358261	344914	0.99444	0.701762
Q9ULX6	AKAP8L	A-kinase anchor protein 8-like	other	4	7.36354	726336	458429	467093	519179	488525	460403	444612	582070	561151	528663	362341	525036	482157	642470	528111	476346	0.983581	0.694691
Q99996	AKAP9	A-kinase anchor protein 9	other	68	7.51259	4.84348e+06	4.81612e+06	4.79057e+06	4.64019e+06	4.7277e+06	4.72194e+06	4.81536e+06	5.28979e+06	5.12631e+06	4.83377e+06	5.26922e+06	4.72473e+06	5.15076e+06	5.34453e+06	4.74583e+06	4.92595e+06	1.06302	0.436187
Q7Z591	AKNA	Microtubule organization protein AKNA	transcription regulator	1	6.55919	8979.36	15985.8	22833.6	26706.6	49708.1	27545.1	20742	21671.8	28524.9	47180.2	8963.29	34226	33476.4	40009	56100.3	69136.8	1.43002	0.50627
P14550	AKR1A1	Aldo-keto reductase family 1 member A1	enzyme	30	10.2685	2.52643e+07	2.86421e+07	2.87697e+07	2.67917e+07	2.27799e+07	2.85656e+07	2.59739e+07	2.22684e+07	2.79335e+07	2.50011e+07	2.48403e+07	2.71194e+07	2.42656e+07	1.90798e+07	2.65094e+07	1.71773e+07	0.874784	0.359988
P15121	AKR1B1	Aldo-keto reductase family 1 member B1	enzyme	19	9.46593	3.46152e+06	3.41946e+06	3.5503e+06	3.74526e+06	3.80676e+06	3.65383e+06	3.8782e+06	6.12949e+06	4.09666e+06	5.54671e+06	3.18964e+06	3.9993e+06	8.26697e+06	7.9427e+06	4.83339e+06	7.16771e+06	1.3258	0.405646
O60218	AKR1B10	Aldo-keto reductase family 1 member B10	enzyme	9	7.76647	926183	816251	1.11596e+06	901349	1.13814e+06	783574	1.02467e+06	737039	940374	1.09491e+06	2.2189e+06	983488	1.4386e+06	1.01235e+06	882633	2.25734e+06	1.69291	0.192724
P52895	AKR1C2	Aldo-keto reductase family 1 member C2	enzyme	15	7.25373	183342	205002	107043	93968.1	108763	185827	83949.3	150791	269585	168410	200882	323281	189292	219182	122599	196678	1.7472	0.173425
P42330	AKR1C3	Aldo-keto reductase family 1 member C3	enzyme	23	9.73625	6.58303e+06	7.23344e+06	7.7667e+06	7.67849e+06	7.98808e+06	8.28947e+06	7.14957e+06	6.05302e+06	7.54139e+06	7.38517e+06	6.93245e+06	6.95051e+06	7.26076e+06	6.04795e+06	7.78556e+06	6.67964e+06	0.940673	0.522183
P17516;Q04828	AKR1C4;AKR1C1	Aldo-keto reductase family 1 member C4;Aldo-keto reductase family 1 member C1	enzyme	20	7.41845	1.70449e+06	1.97499e+06	1.69347e+06	2.18956e+06	2.33563e+06	1.75262e+06	1.95948e+06	2.81887e+06	2.13153e+06	2.62123e+06	1.88402e+06	2.29985e+06	4.02728e+06	2.80134e+06	2.22782e+06	3.0968e+06	1.24231	0.411099
P51857	AKR1D1	Aldo-keto reductase family 1 member D1	enzyme	2	8.87055	217481	210032	224060	278526	234246	213045	206656	197275	216220	233248	240907	194764	214377	202235	209883	206606	0.962185	0.612621
O43488	AKR7A2	Aflatoxin B1 aldehyde reductase member 2	enzyme	18	9.87864	4.22229e+06	4.15344e+06	4.11152e+06	4.11308e+06	4.03099e+06	4.38509e+06	4.16899e+06	3.83833e+06	4.12434e+06	3.65031e+06	4.1929e+06	3.68973e+06	3.44918e+06	3.12106e+06	4.26783e+06	3.58256e+06	0.901106	0.337998
O95154	AKR7A3	Aflatoxin B1 aldehyde reductase member 3	other	19	10.0959	1.28532e+07	1.25394e+07	1.10472e+07	1.28008e+07	9.94443e+06	1.18015e+07	1.21877e+07	9.58965e+06	7.47225e+06	9.81986e+06	1.02968e+07	1.16916e+07	9.8573e+06	7.62975e+06	1.16111e+07	8.68736e+06	0.893343	0.456027
P31749	AKT1	RAC-alpha serine/threonine-protein kinase	kinase	16	8.02247	776063	858476	845117	817824	847732	807816	853879	921994	858941	864986	842483	846186	875653	932700	891293	864519	1.06184	0.485547
Q96B36	AKT1S1	Proline-rich AKT1 substrate 1	other	6	8.02259	688489	683001	662616	658170	684953	633069	682038	608013	661119	656760	649667	649399	664353	624015	669491	619684	1.00566	0.696285
P31751	AKT2	RAC-beta serine/threonine-protein kinase	kinase	14	7.73907	549461	532189	527997	633996	553104	660534	514455	581439	613943	537069	678952	521338	514183	525485	578371	589356	0.989869	0.688956
Q9Y243	AKT3	RAC-gamma serine/threonine-protein kinase	kinase	6	6.85404	85298.2	93763.9	92136.6	103136	101643	95964.9	99023.4	104093	98268	107521	134045	91921.5	105087	105450	100184	101008	1.10928	0.418708
Q9H8T0	AKTIP	AKT-interacting protein	other	5	7.97033	570463	581308	624267	577420	580077	566925	595567	557429	599978	564364	720208	554991	554791	561543	561435	548096	1.04337	0.556541
P13716	ALAD	Delta-aminolevulinic acid dehydratase	enzyme	19	9.60299	7.39783e+06	6.50577e+06	8.08341e+06	7.44478e+06	7.77539e+06	8.28535e+06	7.39909e+06	5.40891e+06	6.90081e+06	6.53484e+06	8.741e+06	6.6333e+06	6.33686e+06	4.95425e+06	6.07437e+06	4.88368e+06	0.884567	0.455794
P13196	ALAS1	5-aminolevulinate synthase, nonspecific, mitochondrial	enzyme	4	6.38641	1019.55	2162.93	1913.98	4247.21	4962.57	4294.98	2427.75	2922.45	3570.47	3988.01	3035.6	5975.5	3378.61	3179.37	3213.52	3004.12	1.31107	0.493633
P02768	ALB	Albumin	transporter	100	NA	3.45736e+08	1.9903e+08	1.72424e+08	2.01832e+08	2.00626e+08	2.13549e+08	2.41338e+08	1.57894e+08	1.89198e+08	1.93169e+08	1.54673e+08	3.04422e+08	2.82643e+08	1.94218e+08	2.77301e+08	3.21759e+08	1.24079	0.401492
Q13740	ALCAM	CD166 antigen	other	14	8.18395	1.63939e+06	1.69897e+06	1.63299e+06	1.79533e+06	1.72217e+06	1.65293e+06	1.46951e+06	1.46555e+06	1.55366e+06	1.50467e+06	1.21244e+06	1.65939e+06	1.37375e+06	1.10027e+06	1.64631e+06	1.30303e+06	0.842146	0.259383
Q8IZ83	ALDH16A1	Aldehyde dehydrogenase family 16 member A1	enzyme	15	8.73243	1.83076e+06	1.73343e+06	1.87274e+06	1.70493e+06	1.86828e+06	1.72903e+06	1.74083e+06	1.67756e+06	1.59742e+06	1.74378e+06	1.75951e+06	1.69588e+06	1.60751e+06	1.59072e+06	1.6069e+06	1.46084e+06	0.963509	0.554714
P54886	ALDH18A1	Delta-1-pyrroline-5-carboxylate synthase	kinase	30	8.46144	3.40238e+06	3.76327e+06	3.32808e+06	3.41828e+06	3.39434e+06	3.65847e+06	3.62328e+06	3.41362e+06	3.52993e+06	3.93808e+06	4.29148e+06	3.87168e+06	3.62208e+06	3.39784e+06	3.18554e+06	3.38956e+06	1.10056	0.358332
P00352	ALDH1A1	Aldehyde dehydrogenase 1A1	enzyme	36	10.1397	2.6366e+07	2.93396e+07	2.59036e+07	2.19636e+07	2.58678e+07	2.35896e+07	2.48562e+07	2.55069e+07	2.73662e+07	2.75122e+07	1.80805e+07	2.98413e+07	2.73139e+07	2.72646e+07	2.46572e+07	2.41716e+07	1.03469	0.623364
O94788	ALDH1A2	Retinal dehydrogenase 2	enzyme	26	8.99592	3.11267e+06	3.11042e+06	2.85068e+06	2.71409e+06	2.5673e+06	2.62063e+06	2.75796e+06	3.59639e+06	3.62536e+06	3.30589e+06	2.66028e+06	2.68507e+06	2.95253e+06	3.92553e+06	2.97216e+06	3.94304e+06	1.10556	0.474839
P47895	ALDH1A3	Aldehyde dehydrogenase family 1 member A3	enzyme	9	7.11156	273431	195749	211077	211313	215829	213199	244741	209246	205448	255365	271513	230907	237181	296767	219889	238665	1.22082	0.221274
P30837	ALDH1B1	Aldehyde dehydrogenase X, mitochondrial	enzyme	32	9.85006	1.91504e+07	9.51683e+06	1.78177e+07	1.21302e+07	1.20974e+07	1.61277e+07	9.48196e+06	1.61586e+07	1.43767e+07	1.41915e+07	8.95388e+06	1.61735e+07	1.03058e+07	1.06087e+07	7.18386e+06	9.26437e+06	0.8173	0.464039
O75891;Q3SY69;Q643R3	ALDH1L1;ALDH1L2;LPCAT4	Cytosolic 10-formyltetrahydrofolate dehydrogenase;Mitochondrial 10-formyltetrahydrofolate dehydrogenase;Lysophospholipid acyltransferase LPCAT4	enzyme	65	9.72787	3.46578e+07	3.77175e+07	4.28917e+07	3.95486e+07	3.24462e+07	3.3105e+07	3.71152e+07	3.23483e+07	3.64293e+07	3.23148e+07	3.34817e+07	3.65562e+07	2.87506e+07	2.55906e+07	3.44045e+07	2.87471e+07	0.895779	0.409369
P05091	ALDH2	Aldehyde dehydrogenase, mitochondrial	enzyme	38	10.489	6.11549e+07	5.95921e+07	6.66273e+07	5.5734e+07	6.27354e+07	5.10502e+07	5.56473e+07	4.44775e+07	5.39837e+07	5.25201e+07	3.99262e+07	5.40971e+07	5.26706e+07	4.22613e+07	4.51793e+07	4.18348e+07	0.848719	0.213876
P30838;P51648	ALDH3A1;ALDH3A2	Aldehyde dehydrogenase, dimeric NADP-preferring;Aldehyde dehydrogenase family 3 member A2	enzyme	19	9.54378	7.89776e+06	9.83612e+06	1.11177e+07	8.16552e+06	9.28488e+06	1.12876e+07	9.23661e+06	6.19625e+06	8.31965e+06	7.92239e+06	6.83416e+06	7.19463e+06	8.48064e+06	5.21574e+06	7.39071e+06	6.4041e+06	0.75613	0.20123
P43353;P48448	ALDH3B1;ALDH3B2	Aldehyde dehydrogenase family 3 member B1;Aldehyde dehydrogenase family 3 member B2	enzyme	6	7.36288	535045	559771	487248	488366	453760	462246	486548	427480	492913	418938	469463	554129	407203	456662	410972	467996	1.04808	0.496876
P30038	ALDH4A1	Delta-1-pyrroline-5-carboxylate dehydrogenase, mitochondrial	enzyme	42	10.3234	3.77456e+07	3.19032e+07	3.66117e+07	3.34748e+07	3.80887e+07	3.63684e+07	3.47545e+07	2.38959e+07	2.84664e+07	2.79052e+07	2.71333e+07	3.48983e+07	3.44773e+07	1.89092e+07	3.21361e+07	2.31817e+07	0.833182	0.314137
P51649	ALDH5A1	Succinate-semialdehyde dehydrogenase, mitochondrial	enzyme	28	9.58323	1.13573e+07	1.1786e+07	1.29161e+07	9.7855e+06	1.14778e+07	1.17727e+07	1.07348e+07	1.07076e+07	1.16378e+07	1.06146e+07	1.01917e+07	9.89438e+06	1.01194e+07	9.17577e+06	9.90785e+06	8.77956e+06	0.875075	0.215569
Q02252	ALDH6A1	Methylmalonate-semialdehyde dehydrogenase [acylating], mitochondrial	enzyme	42	10.5127	7.09725e+07	7.0725e+07	7.85766e+07	6.3214e+07	6.63926e+07	7.01891e+07	6.30575e+07	6.16875e+07	6.31329e+07	5.33402e+07	5.91637e+07	5.78145e+07	5.72042e+07	4.23426e+07	5.79592e+07	4.97454e+07	0.798889	0.121809
P49419	ALDH7A1	Alpha-aminoadipic semialdehyde dehydrogenase	enzyme	31	10.1286	2.37204e+07	2.42695e+07	2.58522e+07	2.38434e+07	2.46678e+07	2.87736e+07	2.22744e+07	2.2489e+07	2.45572e+07	1.94047e+07	1.78423e+07	2.20505e+07	1.90118e+07	1.67736e+07	2.24589e+07	1.90863e+07	0.790021	0.114281
Q9H2A2	ALDH8A1	2-aminomuconic semialdehyde dehydrogenase	enzyme	24	9.45137	7.74667e+06	9.18865e+06	9.26881e+06	8.34192e+06	8.17616e+06	5.69005e+06	7.69039e+06	6.67576e+06	7.43918e+06	7.21316e+06	8.85349e+06	7.95784e+06	7.16358e+06	5.58681e+06	8.57786e+06	6.66472e+06	1.00476	0.713725
P49189	ALDH9A1	4-trimethylaminobutyraldehyde dehydrogenase	enzyme	33	9.97449	2.01914e+07	1.98389e+07	2.03123e+07	1.84422e+07	1.92161e+07	2.01212e+07	1.88205e+07	1.87034e+07	1.89072e+07	1.81087e+07	2.13923e+07	1.7523e+07	1.78604e+07	1.60708e+07	1.83893e+07	1.61052e+07	0.935998	0.442538
P04075	ALDOA	Fructose-bisphosphate aldolase A	enzyme	28	10.0431	1.21468e+07	1.29844e+07	1.2978e+07	1.2951e+07	1.21084e+07	1.1958e+07	1.31668e+07	1.58137e+07	1.39403e+07	1.41593e+07	1.14238e+07	1.40188e+07	1.42811e+07	1.55984e+07	1.38698e+07	1.56251e+07	1.10191	0.454138
P05062	ALDOB	Fructose-bisphosphate aldolase B	enzyme	36	10.7239	4.15378e+07	3.82878e+07	4.89315e+07	4.59303e+07	4.26185e+07	4.60197e+07	4.58285e+07	2.81508e+07	3.58161e+07	3.53876e+07	3.69907e+07	4.72671e+07	3.76303e+07	2.06303e+07	3.78753e+07	2.88772e+07	0.844694	0.416573
P09972	ALDOC	Fructose-bisphosphate aldolase C	enzyme	18	9.14123	3.48688e+06	3.6014e+06	3.44495e+06	3.77692e+06	3.6002e+06	3.20051e+06	3.56704e+06	4.11175e+06	3.72987e+06	4.18265e+06	3.07914e+06	3.64124e+06	4.01689e+06	4.64159e+06	3.86702e+06	4.23637e+06	1.09567	0.486457
Q9BT22	ALG1	Chitobiosyldiphosphodolichol beta-mannosyltransferase	enzyme	7	8.18775	824757	762671	871102	864834	880056	856680	856630	846768	860101	902920	1.26068e+06	810271	840744	852537	827807	825009	1.10053	0.447157
Q5BKT4;Q5I7T1	ALG10;ALG10B	Dol-P-Glc:Glc(2)Man(9)GlcNAc(2)-PP-Dol alpha-1,2-glucosyltransferase;Putative Dol-P-Glc:Glc(2)Man(9)GlcNAc(2)-PP-Dol alpha-1,2-glucosyltransferase	enzyme	1	6.58024	326962	303632	297089	336097	301978	317209	303041	279399	293472	298721	316952	285840	271537	282830	274119	266889	0.955278	0.514646
Q2TAA5	ALG11	GDP-Man:Man(3)GlcNAc(2)-PP-Dol alpha-1,2-mannosyltransferase	enzyme	7	7.94027	459874	451443	464188	480502	426256	505364	434647	554504	517627	451752	474377	468933	447743	459945	476025	520006	1.00782	0.696242
Q9BV10	ALG12	Dol-P-Man:Man(7)GlcNAc(2)-PP-Dol alpha-1,6-mannosyltransferase	enzyme	2	7.22136	281891	254690	265084	302337	284616	250880	284579	266807	249638	264249	313189	255924	267557	282526	270515	248976	1.03067	0.624316
Q9NP73	ALG13	Putative bifunctional UDP-N-acetylglucosamine transferase and deubiquitinase ALG13	enzyme	5	7.35282	314709	314768	324331	299974	291786	297179	303275	297822	324926	300164	307123	320148	290205	261934	308664	286735	0.998751	0.717457
Q96F25	ALG14	UDP-N-acetylglucosamine transferase subunit ALG14 homolog	enzyme	2	7.28966	253857	260734	240386	347156	305211	307797	355869	263824	321711	341988	204495	315716	283099	373343	343949	343288	1.06086	0.616098
Q9H553	ALG2	Alpha-1,3/1,6-mannosyltransferase ALG2	enzyme	10	8.22209	1.26092e+06	1.22403e+06	1.31475e+06	1.38378e+06	1.31669e+06	1.28643e+06	1.33237e+06	1.35799e+06	1.29631e+06	1.26722e+06	1.13397e+06	1.2119e+06	1.34181e+06	1.36911e+06	1.38448e+06	1.33775e+06	0.980044	0.658887
Q92685	ALG3	Dol-P-Man:Man(5)GlcNAc(2)-PP-Dol alpha-1,3-mannosyltransferase	enzyme	2	7.07726	99083.8	108835	106767	111344	114969	105421	104311	119407	110578	111178	120063	106148	103844	109311	107316	121886	1.05969	0.500144
Q9Y673	ALG5	Dolichyl-phosphate beta-glucosyltransferase	enzyme	11	8.37528	1.18144e+06	1.29451e+06	1.28294e+06	1.31022e+06	1.32191e+06	1.2716e+06	1.22457e+06	1.34691e+06	1.20248e+06	1.23738e+06	1.18241e+06	1.20813e+06	1.24726e+06	1.16848e+06	1.248e+06	1.09089e+06	0.934461	0.445073
Q9Y672	ALG6	Dolichyl pyrophosphate Man9GlcNAc2 alpha-1,3-glucosyltransferase	enzyme	1	6.81965	155756	102679	116883	109698	130815	112258	131872	123497	118790	113986	97126.3	108567	118338	157719	118148	89220.7	0.946473	0.598544
Q9H6U8	ALG9	Alpha-1,2-mannosyltransferase ALG9	enzyme	3	7.2493	277203	262659	268409	268348	268579	250921	279026	253136	236661	254273	317923	243113	251442	248281	235047	231731	1.00719	0.701439
Q9NXW9	ALKBH4	Alpha-ketoglutarate-dependent dioxygenase alkB homolog 4	enzyme	2	7.1113	203150	221664	210563	220573	230671	216783	223355	233353	217173	180795	316091	201358	209669	236667	215410	224424	1.0935	0.445018
Q6P6C2	ALKBH5	RNA demethylase ALKBH5	enzyme	8	8.04387	448771	447665	446052	453496	425924	463029	460669	409971	475240	439426	450166	455359	428425	431385	459896	426191	1.02054	0.613867
Q9BT30	ALKBH7	Alpha-ketoglutarate-dependent dioxygenase alkB homolog 7, mitochondrial	other	8	8.1313	512467	527905	536312	601996	530500	557399	492407	457261	507222	495527	636816	504600	466033	443577	490135	439055	0.970517	0.637402
P10696;P09923;P05187	ALPG;ALPI;ALPP	Alkaline phosphatase, germ cell type;Intestinal-type alkaline phosphatase;Alkaline phosphatase, placental type	phosphatase	7	NA	362124	582208	508289	407855	354326	312503	492763	580885	341808	482948	412003	370212	374721	422770	386202	311985	0.908002	0.568201
P05186	ALPL	Alkaline phosphatase, tissue-nonspecific isozyme	phosphatase	12	8.12352	839781	872334	959371	911460	1.03531e+06	1.02737e+06	849916	878367	912835	881437	823106	922328	838832	778539	861535	746152	0.914711	0.397149
Q96Q42	ALS2	Alsin	other	9	7.13663	374462	280128	294269	356474	354577	321596	366557	299192	317014	315776	328121	294417	303048	387711	295159	261581	0.977444	0.664219
Q86V81	ALYREF	THO complex subunit 4	transcription regulator	10	8.96891	1.6655e+06	1.81012e+06	1.78063e+06	1.79265e+06	1.72288e+06	1.8213e+06	1.67593e+06	1.89278e+06	1.94101e+06	1.81038e+06	1.38169e+06	1.91532e+06	1.73032e+06	1.83447e+06	1.82144e+06	1.87086e+06	1.00172	0.717866
Q9UHK6	AMACR	Alpha-methylacyl-CoA racemase	enzyme	21	9.60969	8.3327e+06	7.23675e+06	7.65658e+06	8.09339e+06	9.28147e+06	7.79774e+06	7.35814e+06	6.76933e+06	6.90632e+06	6.49749e+06	7.38223e+06	5.55229e+06	7.96855e+06	6.48469e+06	8.40322e+06	7.3587e+06	0.878051	0.38492
P02760	AMBP	Protein AMBP	transporter	15	9.8937	1.07009e+07	8.40199e+06	1.07158e+07	1.06522e+07	9.10915e+06	1.13875e+07	8.91863e+06	8.00314e+06	9.22654e+06	8.85328e+06	8.0421e+06	1.06614e+07	9.06048e+06	8.04972e+06	8.65466e+06	1.27931e+07	1.03133	0.662522
Q96NU7	AMDHD1	Probable imidazolonepropionase	enzyme	12	8.2743	1.37078e+06	1.38672e+06	1.37057e+06	1.28563e+06	1.29931e+06	1.54614e+06	1.34093e+06	1.07018e+06	1.34454e+06	1.28897e+06	1.34956e+06	1.66703e+06	1.23134e+06	987851	1.51165e+06	1.00338e+06	0.990497	0.702158
Q9Y303	AMDHD2	N-acetylglucosamine-6-phosphate deacetylase	enzyme	10	8.56694	1.28916e+06	1.11629e+06	1.18102e+06	1.20633e+06	1.12187e+06	1.20157e+06	1.13074e+06	913550	1.15976e+06	1.05629e+06	1.22775e+06	1.10223e+06	928503	897612	1.09286e+06	890390	0.930388	0.487587
Q9UKV5	AMFR	E3 ubiquitin-protein ligase AMFR	transmembrane receptor	7	7.4781	517390	470031	512176	530343	507816	511862	527853	439237	450928	480471	622264	467376	492331	497787	469412	481032	1.05567	0.544293
Q9BXJ7	AMN	Protein amnionless	other	17	9.298	4.6291e+06	4.75433e+06	4.58749e+06	4.46188e+06	4.02426e+06	4.78259e+06	4.1481e+06	3.53129e+06	4.20668e+06	3.86124e+06	5.25231e+06	4.16489e+06	3.63625e+06	2.92895e+06	3.54012e+06	3.38267e+06	0.915427	0.499999
Q01433	AMPD2	AMP deaminase 2	enzyme	25	8.33554	1.71504e+06	1.90575e+06	1.74786e+06	1.63069e+06	1.83745e+06	1.62235e+06	1.84761e+06	1.77745e+06	1.84799e+06	1.83525e+06	2.03635e+06	1.60991e+06	1.79458e+06	1.89073e+06	1.67937e+06	1.69554e+06	1.05394	0.507867
Q01432	AMPD3	AMP deaminase 3	enzyme	1	6.44528	98319.8	86147.8	97670.7	94322.1	77816.2	103104	98513	116987	100611	74787.9	97730.8	98401.4	86857.6	127267	95782.6	95929	1.06365	0.548988
P49418	AMPH	Amphiphysin	other	5	6.60356	170290	151371	142505	129759	155166	132638	136222	143776	180034	150292	174199	137937	163732	163002	147253	151813	1.10555	0.339852
P48728	AMT	Aminomethyltransferase, mitochondrial	enzyme	17	9.08884	2.46196e+06	2.72956e+06	2.63103e+06	2.39419e+06	2.34286e+06	2.38234e+06	2.29876e+06	2.65952e+06	2.471e+06	2.35023e+06	2.01042e+06	2.20148e+06	2.28415e+06	2.12987e+06	2.25137e+06	2.04062e+06	0.868319	0.208179
Q86W34	AMZ2	Archaemetzincin-2	other	1	6.61051	52902.5	49410.3	48591.5	43908.9	51848	50646.6	46290.1	47157.3	53816	52670.3	60078.5	51124.3	51572.7	52548.5	51636.5	44572.1	1.10039	0.329577
Q9H1A4	ANAPC1	Anaphase-promoting complex subunit 1	other	6	6.8041	330904	219139	246739	250966	224686	270384	262174	236452	246262	229777	312338	237987	256820	246615	217275	254724	1.04821	0.583183
Q9BS18	ANAPC13	Anaphase-promoting complex subunit 13	other	1	7.42408	80398	87232.4	90331.6	119925	114567	92623.2	95664.2	102471	92470.9	96124.4	55574.7	91712.3	89815.6	89993.5	117687	69888.6	0.801248	0.335162
Q96DE5	ANAPC16	Anaphase-promoting complex subunit 16	other	3	7.68958	79404.9	81365.3	98185	87253.5	93831.9	95693.1	78395.5	92971.9	100309	95344.3	83513.6	99394.9	93135.7	101118	82001.2	93221.4	1.08021	0.473605
Q9UJX5	ANAPC4	Anaphase-promoting complex subunit 4	enzyme	1	6.85553	20358.7	21970.8	18637.8	19240	21365	23855.3	20540.3	21194.7	24058.8	22609.1	25864.2	21654.9	20273.8	23608.8	18990	23132	1.12665	0.222355
Q9UJX4	ANAPC5	Anaphase-promoting complex subunit 5	other	6	6.96002	278098	275937	278696	268750	274242	277984	284283	256002	260077	282611	363722	258929	263499	279174	254876	247503	1.06629	0.503869
Q9UJX3	ANAPC7	Anaphase-promoting complex subunit 7	other	3	6.98548	129630	138579	141048	142712	131227	143173	140675	145875	143170	138833	170206	138433	134987	135637	132076	129681	1.03571	0.585778
P03950	ANG	Angiogenin	other	7	9.01733	831182	827635	971944	1.51819e+06	1.07066e+06	1.10734e+06	706715	809088	937284	815799	709969	1.27724e+06	987963	655447	656679	978419	0.923177	0.615486
Q9UKU9	ANGPTL2	Angiopoietin-related protein 2	other	2	5.94448	11534.1	10457.1	9131.46	9921.34	11743.9	11483.3	9676.87	9033.77	10398.4	11740.9	11665	9763.69	9069.61	12046.5	8634.19	9185.09	1.04864	0.580042
Q9Y5C1	ANGPTL3	Angiopoietin-related protein 3	growth factor	2	6.7608	135479	129948	109234	209505	127772	125862	114561	93638.4	102537	109910	121234	169816	107795	101275	122387	106555	1.01118	0.7079
Q6UXH0	ANGPTL8	Angiopoietin-like protein 8	other	2	7.45484	159890	233691	144344	187818	175350	170720	176865	149169	154034	160453	207368	170570	164965	155700	188151	160966	1.04333	0.620914
P16157	ANK1	Ankyrin-1	other	44	8.1422	6.92282e+06	3.14571e+06	3.4661e+06	3.51958e+06	4.2972e+06	3.53046e+06	5.23747e+06	3.67431e+06	3.53544e+06	3.94735e+06	3.69797e+06	3.57104e+06	3.8906e+06	6.56937e+06	3.44083e+06	2.81523e+06	1.03463	0.681362
Q01484	ANK2	Ankyrin-2	other	79	8.31178	8.56722e+06	8.46285e+06	8.84208e+06	8.21316e+06	8.94928e+06	8.54239e+06	8.59585e+06	1.01703e+07	8.33068e+06	8.44205e+06	8.43123e+06	8.81327e+06	1.05058e+07	1.01343e+07	8.61698e+06	9.35829e+06	1.07158	0.516296
Q12955	ANK3	Ankyrin-3	other	69	8.51968	1.25581e+07	1.31976e+07	1.35285e+07	1.28133e+07	1.31116e+07	1.43822e+07	1.30924e+07	1.19883e+07	1.29493e+07	1.22334e+07	1.14378e+07	1.23926e+07	1.23114e+07	1.13771e+07	1.27231e+07	1.17487e+07	0.927352	0.366003
Q9P2R3	ANKFY1	Rabankyrin-5	transcription regulator	38	8.40885	4.35612e+06	4.31044e+06	4.17201e+06	4.17106e+06	4.09416e+06	4.7619e+06	4.11254e+06	4.20037e+06	4.46071e+06	4.03189e+06	4.57442e+06	4.58522e+06	3.95525e+06	3.8579e+06	4.38942e+06	4.19907e+06	1.02788	0.593564
Q8IWZ3	ANKHD1	Ankyrin repeat and KH domain-containing protein 1	other	22	7.46981	1.49224e+06	1.32111e+06	1.36009e+06	1.28927e+06	1.35163e+06	1.43935e+06	1.38769e+06	1.28025e+06	1.30033e+06	1.32261e+06	1.6364e+06	1.3171e+06	1.32172e+06	1.46252e+06	1.25597e+06	1.25741e+06	1.06437	0.452811
Q86XL3	ANKLE2	Ankyrin repeat and LEM domain-containing protein 2	transcription regulator	2	6.35875	36177.2	34767.9	36240.3	31215.2	35926.7	31436.7	38455	28051.7	35460.1	36235.9	43795.6	34683.1	33847.2	32957.1	32549.4	27213	1.07693	0.479835
Q8IV38	ANKMY2	Ankyrin repeat and MYND domain-containing protein 2	other	11	8.03048	671313	642111	649300	604732	649687	683385	661121	736942	704275	650909	652620	686751	682934	695622	706881	703773	1.05613	0.475089
Q8IZ07;Q6ZTN6	ANKRD13A;ANKRD13D	Ankyrin repeat domain-containing protein 13A;Ankyrin repeat domain-containing protein 13D	other	9	7.65513	689437	606757	631392	677485	632123	659576	668059	614961	671064	678233	666832	643063	638929	732699	605227	687322	1.07144	0.400659
O75179	ANKRD17	Ankyrin repeat domain-containing protein 17	other	17	6.71688	346674	330851	329560	315415	323417	340864	335237	309608	315659	314684	358187	319355	322755	311723	302243	317034	1.02505	0.593763
Q9GZV1	ANKRD2	Ankyrin repeat domain-containing protein 2	transcription regulator	11	8.15445	902614	711576	700268	667918	698902	652584	812025	802529	704494	893714	736422	1.05612e+06	1.05805e+06	1.99197e+06	971177	769986	1.5201	0.22072
O15084	ANKRD28	Serine/threonine-protein phosphatase 6 regulatory ankyrin repeat subunit A	other	5	7.28391	345832	331917	335704	338594	330467	322235	362726	307966	331782	334714	363722	328051	329094	344645	312518	315418	1.04657	0.497517
Q8N8A2	ANKRD44	Serine/threonine-protein phosphatase 6 regulatory ankyrin repeat subunit B	other	4	6.74235	109513	87423.9	93783.5	89455.6	92959.3	103711	104688	101917	91392.6	103016	122505	93129.2	100049	105489	92074.4	99611.3	1.09332	0.42433
Q86W74	ANKRD46	Ankyrin repeat domain-containing protein 46	transcription regulator	1	7.08508	35699.9	34672.7	36367.9	41998.5	32601.8	38270.4	38778	31102.7	33511.3	33149.6	48804.9	31591.4	30848.5	29994.2	28846	35231.7	0.992266	0.70634
Q6NXT1	ANKRD54	Ankyrin repeat domain-containing protein 54	transcription regulator	3	7.34242	179059	166781	189712	208165	228181	189741	195765	176258	178426	172954	259883	193663	180322	164893	193092	177254	1.05612	0.587401
Q92625	ANKS1A	Ankyrin repeat and SAM domain-containing protein 1A	other	14	7.48491	537070	516127	549810	540245	514955	549439	542902	481086	561771	530935	578236	529052	513358	501345	495296	517606	1.02919	0.579579
Q8N8V4	ANKS4B	Ankyrin repeat and SAM domain-containing protein 4B	transcription regulator	13	8.4293	1.45996e+06	1.5402e+06	1.51907e+06	1.54584e+06	1.32633e+06	1.61112e+06	1.41897e+06	982052	1.37153e+06	1.16385e+06	1.31293e+06	1.42717e+06	1.19134e+06	921742	1.23656e+06	1.05751e+06	0.870848	0.381615
Q9H8Y5	ANKZF1	Ankyrin repeat and zinc finger domain-containing protein 1	transcription regulator	4	6.6969	252344	254234	248749	244135	245212	227812	252434	208809	223408	234662	349550	232275	237424	222671	235508	209906	1.07822	0.517896
Q9NW15	ANO10	Anoctamin-10	ion channel	7	7.90208	661596	694841	736226	709628	696070	767520	726032	668693	732997	764662	841202	750618	711844	641726	728613	731117	1.0727	0.455096
Q4KMQ2	ANO6	Anoctamin-6	ion channel	18	8.0786	1.78355e+06	1.79656e+06	1.74643e+06	1.98149e+06	1.89791e+06	1.73789e+06	1.77843e+06	1.88132e+06	1.68906e+06	1.84091e+06	1.93226e+06	1.95002e+06	1.84031e+06	1.82329e+06	1.90102e+06	1.90433e+06	1.07693	0.445055
Q92688	ANP32B	Acidic leucine-rich nuclear phosphoprotein 32 family member B	other	12	9.07026	1.74093e+06	1.39531e+06	1.41915e+06	1.49408e+06	1.44743e+06	1.61431e+06	1.41001e+06	1.67018e+06	1.89956e+06	1.37858e+06	1.4026e+06	1.54189e+06	1.43006e+06	1.56856e+06	1.61084e+06	1.76833e+06	1.0202	0.652943
O43423;O95626;P39687	ANP32C;ANP32D;ANP32A	Acidic leucine-rich nuclear phosphoprotein 32 family member C;Acidic leucine-rich nuclear phosphoprotein 32 family member D;Acidic leucine-rich nuclear phosphoprotein 32 family member A	other	15	9.77651	6.38879e+06	4.85648e+06	5.01212e+06	5.01673e+06	4.51652e+06	6.34892e+06	4.54016e+06	4.85371e+06	6.2963e+06	4.42469e+06	4.29268e+06	6.51719e+06	4.5949e+06	4.18937e+06	6.33101e+06	7.36205e+06	1.07075	0.597421
Q9BTT0	ANP32E	Acidic leucine-rich nuclear phosphoprotein 32 family member E	other	12	9.22791	2.44353e+06	2.40594e+06	2.24879e+06	2.26877e+06	2.06189e+06	2.7025e+06	2.35755e+06	3.30645e+06	3.2952e+06	2.35823e+06	1.79764e+06	2.38601e+06	2.39715e+06	2.68344e+06	2.75474e+06	3.29066e+06	0.977975	0.681611
P15144	ANPEP	Aminopeptidase N	peptidase	51	10.0929	3.87216e+07	3.94324e+07	3.85206e+07	4.26902e+07	3.21369e+07	4.15534e+07	3.1974e+07	2.79351e+07	3.74445e+07	3.49838e+07	2.23091e+07	4.40425e+07	3.00165e+07	1.8773e+07	3.30204e+07	2.3615e+07	0.761806	0.29458
P58335	ANTXR2	Anthrax toxin receptor 2	transmembrane receptor	5	9.06558	356050	379576	311767	328846	349054	324716	365996	474965	391453	429402	376523	378581	427240	483899	444565	537231	1.23625	0.293595
P04083	ANXA1	Annexin A1	enzyme	22	9.50444	6.38293e+06	6.6252e+06	5.78575e+06	6.04589e+06	7.05569e+06	5.92485e+06	7.20724e+06	8.15229e+06	6.80308e+06	9.67953e+06	7.35e+06	8.01357e+06	8.73935e+06	9.23036e+06	8.71022e+06	8.85416e+06	1.32077	0.198834
P50995	ANXA11	Annexin A11	other	20	9.44387	5.07768e+06	5.93499e+06	5.64135e+06	5.46932e+06	5.61338e+06	5.2701e+06	5.54364e+06	6.05779e+06	6.75967e+06	6.13492e+06	5.42145e+06	6.02567e+06	6.20629e+06	6.76657e+06	5.73344e+06	6.17045e+06	1.10994	0.343868
P27216	ANXA13	Annexin A13	other	19	8.68059	2.09799e+06	1.22869e+06	3.05138e+06	2.60341e+06	1.71163e+06	3.26282e+06	2.37803e+06	1.15996e+06	1.2529e+06	1.2602e+06	2.04926e+06	2.44115e+06	2.54597e+06	2.89396e+06	3.75726e+06	1.62238e+06	1.15709	0.600139
P07355;A6NMY6	ANXA2;ANXA2P2	Annexin A2;Putative annexin A2-like protein	other	30	10.0177	1.75649e+07	1.88712e+07	1.729e+07	1.79763e+07	1.85513e+07	1.8211e+07	1.90365e+07	2.52543e+07	1.89405e+07	2.34136e+07	1.71817e+07	2.16073e+07	2.29366e+07	2.76175e+07	2.12998e+07	2.42682e+07	1.19915	0.35652
P12429	ANXA3	Annexin A3	enzyme	21	9.1208	3.28912e+06	3.98092e+06	3.04918e+06	3.35782e+06	3.10152e+06	3.1829e+06	3.72028e+06	5.2001e+06	3.91418e+06	4.91256e+06	3.90775e+06	4.20376e+06	5.45656e+06	7.54752e+06	3.96996e+06	4.47414e+06	1.37156	0.284333
P09525	ANXA4	Annexin A4	other	29	9.95995	1.07915e+07	1.02652e+07	1.09863e+07	1.05891e+07	1.00362e+07	1.22052e+07	1.11708e+07	9.14998e+06	1.20133e+07	1.11275e+07	1.25888e+07	1.17144e+07	1.06902e+07	9.96476e+06	1.08229e+07	1.11739e+07	1.09381	0.367733
P08758	ANXA5	Annexin A5	transporter	31	10.1741	1.9356e+07	1.99134e+07	2.08238e+07	1.91539e+07	1.86919e+07	1.96609e+07	1.90477e+07	2.14522e+07	2.33089e+07	2.26461e+07	1.43533e+07	1.99177e+07	2.02165e+07	2.88936e+07	2.15997e+07	2.48182e+07	1.08755	0.548949
P08133	ANXA6	Annexin A6	ion channel	52	9.64914	1.3029e+07	1.4572e+07	1.5224e+07	1.56488e+07	1.43187e+07	1.59784e+07	1.61622e+07	1.52142e+07	1.53483e+07	1.62023e+07	1.60177e+07	1.72434e+07	1.56732e+07	1.54828e+07	1.83932e+07	1.45835e+07	1.0886	0.450342
P20073	ANXA7	Annexin A7	ion channel	21	9.46073	6.08672e+06	6.54716e+06	6.52319e+06	6.35909e+06	6.39484e+06	6.18292e+06	6.24401e+06	6.44538e+06	6.75049e+06	6.5048e+06	5.65575e+06	6.36161e+06	6.43161e+06	6.35306e+06	6.61927e+06	6.12769e+06	0.994378	0.701563
O76027	ANXA9	Annexin A9	transmembrane receptor	12	7.9226	812685	832323	769678	800672	794068	754349	817954	605419	731619	834395	834636	750588	839987	1.02029e+06	718713	807344	1.15341	0.329218
P19801	AOC1	Amiloride-sensitive amine oxidase [copper-containing]	enzyme	34	9.33011	1.23397e+07	1.6172e+07	1.66623e+07	1.74501e+07	1.18182e+07	1.77424e+07	1.35285e+07	1.05881e+07	7.41093e+06	1.25347e+07	9.40216e+06	9.56944e+06	1.11892e+07	5.92132e+06	1.25376e+07	7.60479e+06	0.602627	0.130129
O75106;Q16853	AOC2;AOC3	Retina-specific copper amine oxidase;Membrane primary amine oxidase	enzyme	23	9.46796	5.49685e+06	6.49645e+06	5.43247e+06	5.65452e+06	7.61994e+06	5.87264e+06	5.61863e+06	6.55527e+06	7.1236e+06	7.18907e+06	6.32172e+06	6.0453e+06	6.23862e+06	7.31023e+06	7.69579e+06	7.51804e+06	1.13712	0.373752
Q06278	AOX1	Aldehyde oxidase	enzyme	61	8.9809	1.04616e+07	1.80432e+07	1.56041e+07	1.00591e+07	1.6315e+07	9.41916e+06	1.53655e+07	6.74543e+06	1.13999e+07	1.56221e+07	1.02098e+07	1.42498e+07	1.45996e+07	7.08255e+06	1.57682e+07	7.74405e+06	0.963601	0.653816
Q63HQ0	AP1AR	AP-1 complex-associated regulatory protein	other	1	6.80694	71055.6	64756.5	71119.4	72338.4	66860.5	61575.8	66118.2	60737.2	66895.1	65153.3	69529.6	63658.8	60096.1	59788.5	60096.9	59038	0.974886	0.619479
Q10567	AP1B1	AP-1 complex subunit beta-1	other	48	8.84512	1.06026e+07	1.22993e+07	1.16559e+07	1.1341e+07	1.17028e+07	1.22042e+07	1.11474e+07	1.18863e+07	1.16608e+07	1.08135e+07	8.71948e+06	1.14814e+07	1.09184e+07	1.06244e+07	1.17562e+07	1.05991e+07	0.916763	0.405591
O43747	AP1G1	AP-1 complex subunit gamma-1	other	25	8.88485	3.57553e+06	3.88011e+06	3.88397e+06	3.79414e+06	3.71929e+06	3.90984e+06	3.74178e+06	3.93909e+06	3.90385e+06	3.54412e+06	3.05062e+06	3.76856e+06	3.65877e+06	3.59592e+06	3.77638e+06	4.03055e+06	0.965453	0.59459
O75843	AP1G2	AP-1 complex subunit gamma-like 2	other	9	7.63354	530336	599833	571041	621655	551779	578098	683739	658423	671971	631006	668063	625780	541889	587192	615579	657530	1.06688	0.488289
Q9BXS5	AP1M1	AP-1 complex subunit mu-1	transporter	19	8.74854	2.95998e+06	3.08972e+06	3.13234e+06	3.03284e+06	3.08304e+06	3.20906e+06	2.98935e+06	2.89806e+06	2.909e+06	2.80826e+06	3.39091e+06	2.97392e+06	2.92263e+06	2.56974e+06	3.05761e+06	2.73909e+06	0.983603	0.66483
Q9Y6Q5	AP1M2	AP-1 complex subunit mu-2	transporter	11	7.9308	816318	870513	835640	885822	837740	799979	798963	1.11361e+06	909895	827062	804250	821416	841987	1.133e+06	826404	943806	1.04605	0.597639
P61966	AP1S1	AP-1 complex subunit sigma-1A	transporter	8	8.82973	1.66358e+06	1.83309e+06	1.80549e+06	1.81886e+06	1.63953e+06	1.86909e+06	1.74664e+06	1.62305e+06	1.6623e+06	1.578e+06	1.19683e+06	1.6226e+06	1.578e+06	1.46281e+06	1.69043e+06	1.57035e+06	0.861034	0.272437
P56377	AP1S2	AP-1 complex subunit sigma-2	transporter	4	7.60042	197897	181064	197465	206702	202845	188597	211893	216232	203174	217275	265418	195607	192943	214938	196561	212871	1.11358	0.367358
Q96PC3	AP1S3	AP-1 complex subunit sigma-3	transporter	3	7.42689	157557	157519	140496	142501	150186	123154	154827	194739	158076	151101	152391	159663	167566	225925	156365	178095	1.19042	0.334326
O95782	AP2A1	AP-2 complex subunit alpha-1	transporter	47	8.97633	8.01678e+06	8.19645e+06	7.75003e+06	7.82323e+06	8.11671e+06	8.26136e+06	8.2367e+06	7.98584e+06	7.77417e+06	7.86544e+06	7.16424e+06	8.38739e+06	7.88904e+06	8.13911e+06	8.10218e+06	7.5738e+06	1.00873	0.687575
O94973	AP2A2	AP-2 complex subunit alpha-2	transporter	44	8.88567	6.68457e+06	7.72483e+06	7.47456e+06	6.77963e+06	7.2251e+06	7.60424e+06	7.02089e+06	7.64285e+06	7.56826e+06	6.99657e+06	5.69929e+06	6.92582e+06	6.99437e+06	6.98327e+06	7.45309e+06	7.11281e+06	0.939842	0.490798
P63010	AP2B1	AP-2 complex subunit beta	transporter	47	9.27832	5.30783e+06	6.11797e+06	5.74165e+06	5.44177e+06	5.73007e+06	6.15377e+06	5.74599e+06	5.69847e+06	5.83189e+06	5.53159e+06	4.81643e+06	5.83925e+06	5.50364e+06	5.48988e+06	5.95846e+06	5.43438e+06	0.970772	0.599401
Q96CW1	AP2M1	AP-2 complex subunit mu	other	23	8.95954	3.03531e+06	3.1483e+06	3.03118e+06	2.95794e+06	3.17242e+06	3.07457e+06	2.97519e+06	3.02078e+06	2.95907e+06	2.8266e+06	3.09375e+06	3.15587e+06	2.91739e+06	2.78311e+06	3.18526e+06	2.99341e+06	1.02265	0.619122
P53680	AP2S1	AP-2 complex subunit sigma	transporter	7	9.46647	690236	728580	750218	753213	799209	756727	765860	758144	732135	733768	734770	751887	695282	760015	769762	694123	1.00833	0.69372
O00203	AP3B1	AP-3 complex subunit beta-1	transporter	42	8.68134	5.86435e+06	5.79455e+06	5.83748e+06	5.72885e+06	5.60214e+06	6.44448e+06	5.53498e+06	6.21714e+06	6.05605e+06	5.33266e+06	6.03538e+06	6.12036e+06	5.4487e+06	5.46792e+06	5.95375e+06	6.19474e+06	1.02411	0.617785
Q13367	AP3B2	AP-3 complex subunit beta-2	other	9	5.85454	71772.7	58352.3	65247.1	67492.1	68120.8	78173.1	68430	69110.9	70532	67615.6	82909.1	67493.2	56538.2	76634.6	63201.5	71733.5	1.08384	0.386743
O14617	AP3D1	AP-3 complex subunit delta-1	other	41	8.69624	6.52326e+06	6.66287e+06	6.68655e+06	5.91846e+06	6.14791e+06	6.81346e+06	6.35649e+06	6.51359e+06	6.37772e+06	6.29046e+06	5.40013e+06	6.67336e+06	6.05767e+06	6.30562e+06	6.52594e+06	6.4326e+06	0.996442	0.710561
Q9Y2T2	AP3M1	AP-3 complex subunit mu-1	transporter	14	8.39056	2.49009e+06	2.44019e+06	2.48644e+06	2.51329e+06	2.57643e+06	2.45576e+06	2.42439e+06	2.3344e+06	2.36971e+06	2.26978e+06	2.37113e+06	2.46068e+06	2.34599e+06	2.44292e+06	2.39613e+06	2.37594e+06	1.01269	0.665756
P53677	AP3M2	AP-3 complex subunit mu-2	transporter	8	7.64379	538039	521736	532026	484664	507805	554382	509249	529358	510220	500315	533398	546831	497709	495856	535983	513770	1.03502	0.556425
Q92572	AP3S1	AP-3 complex subunit sigma-1	transporter	7	8.47201	496271	499723	494745	468343	458982	568655	502269	458340	520601	491032	437305	537401	500330	431541	504581	490022	0.995062	0.70614
P59780	AP3S2	AP-3 complex subunit sigma-2	transporter	6	8.44157	433651	406185	444776	335906	386470	351347	357153	332306	397849	365724	376383	380277	381012	349908	349985	347860	1.02131	0.632828
Q9Y6B7	AP4B1	AP-4 complex subunit beta-1	other	2	6.76401	53946.7	139945	140172	86425	175471	91492.5	154256	113256	92630.6	175236	67787.1	104026	178371	254132	104144	100577	1.14668	0.611749
Q9UPM8	AP4E1	AP-4 complex subunit epsilon-1	other	2	6.19813	28536.5	27980.8	29931.8	21299.6	27605	25823.2	26556.7	21060.6	22350	24841.2	26540.8	25566.6	29836.9	24211.6	22853	19271.9	1.00554	0.7081
Q2VPB7	AP5B1	AP-5 complex subunit beta-1	other	3	6.67634	53729.3	45102.9	45756.8	43397.1	44926.2	49310.9	51411.9	43066.7	44650.7	49953.5	49808.7	47884.9	43738.5	53594.3	43272.4	49216.5	1.1083	0.320111
Q9NUS5	AP5S1	AP-5 complex subunit sigma-1	other	2	7.67343	105486	112157	111425	122919	117299	117284	116191	108417	114518	107872	130962	104492	96615.9	116505	118283	104805	1.00649	0.703093
O43299	AP5Z1	AP-5 complex subunit zeta-1	other	5	6.84163	232526	219377	242500	239735	261419	215516	280636	204310	217965	239246	313949	226098	229240	246556	219197	223353	1.10977	0.424047
O14727	APAF1	Apoptotic protease-activating factor 1	other	1	5.88718	53670.7	47949	40053.2	54126.8	46364.1	57743.9	48645.7	65842.3	57395.6	57750.9	55908	55817.4	54969.4	58746.7	59547.1	71090.8	1.14099	0.361394
Q92870	APBB2	Amyloid beta precursor protein binding family B member 2	other	3	6.58922	178078	162186	172043	164256	168532	164964	182805	151607	160086	169327	231869	167486	162324	186858	155010	161377	1.14074	0.311527
P25054	APC	Adenomatous polyposis coli protein	enzyme	1	NA	11874	9920.26	11521.6	10840.7	11696.7	13231.9	12152	11301.3	12032.9	9649.2	11184.6	10256.8	9290.75	10983.1	9740.6	10843.9	0.935146	0.405689
P02743	APCS	Serum amyloid P-component	other	8	9.71399	1.01624e+06	1.02087e+06	788576	778229	1.26387e+06	923534	1.16986e+06	947811	1.17366e+06	1.92574e+06	1.07282e+06	2.13465e+06	1.71945e+06	1.72303e+06	2.09134e+06	2.16706e+06	1.99173	0.0443342
P13798	APEH	Acylamino-acid-releasing enzyme	peptidase	29	9.33017	9.15943e+06	9.01064e+06	9.47703e+06	9.27015e+06	8.7623e+06	8.51284e+06	8.79748e+06	7.98633e+06	9.25858e+06	8.5068e+06	7.93921e+06	8.82606e+06	8.02389e+06	7.73109e+06	8.80432e+06	7.39113e+06	0.937611	0.414045
P27695	APEX1	DNA-(apurinic or apyrimidinic site) endonuclease	enzyme	15	9.40646	5.21812e+06	5.83481e+06	5.58115e+06	5.34495e+06	5.34386e+06	5.35207e+06	5.29504e+06	5.98783e+06	5.71923e+06	5.32232e+06	4.71434e+06	5.40415e+06	5.44821e+06	5.31091e+06	5.57369e+06	5.27677e+06	0.966219	0.581793
Q9BZZ5	API5	Apoptosis inhibitor 5	other	22	8.74036	2.3357e+06	2.39476e+06	2.39986e+06	2.25557e+06	2.28341e+06	2.45309e+06	2.38098e+06	2.54914e+06	2.47077e+06	2.25964e+06	2.17577e+06	2.31403e+06	2.32414e+06	2.40489e+06	2.46879e+06	2.55221e+06	1.00799	0.694237
Q96GX9	APIP	Methylthioribulose-1-phosphate dehydratase	enzyme	9	8.23767	1.28959e+06	1.27754e+06	1.25922e+06	1.04236e+06	1.14326e+06	1.09406e+06	1.20226e+06	1.25829e+06	1.18342e+06	1.02099e+06	1.30472e+06	1.12712e+06	1.35065e+06	1.38401e+06	1.29894e+06	1.17037e+06	1.08268	0.468361
Q06481	APLP2	Amyloid beta precursor like protein 2	other	7	7.25462	219612	228464	242938	259097	236174	251302	229866	224219	244746	237832	284424	261923	228289	234814	231337	249597	1.10507	0.34353
Q9HDC9	APMAP	Adipocyte plasma membrane-associated protein	enzyme	17	8.82422	2.52589e+06	2.62234e+06	2.68904e+06	2.66731e+06	2.67213e+06	2.77459e+06	2.77213e+06	3.34424e+06	2.88499e+06	2.87672e+06	3.43805e+06	2.80584e+06	2.96719e+06	3.32384e+06	3.04896e+06	3.43709e+06	1.17315	0.264948
P02647	APOA1	Apolipoprotein A-I	transporter	33	10.501	5.46638e+07	2.559e+07	2.45205e+07	4.15116e+07	2.82356e+07	3.49668e+07	3.25935e+07	2.34072e+07	2.67116e+07	2.67593e+07	1.70736e+07	5.65175e+07	3.9236e+07	3.58778e+07	2.67881e+07	4.59771e+07	1.21345	0.517255
P02652	APOA2	Apolipoprotein A-II	transporter	7	10.0772	6.67467e+06	2.69883e+06	2.13506e+06	2.42796e+06	2.38172e+06	3.20906e+06	3.08797e+06	2.17495e+06	2.40899e+06	2.08284e+06	1.02828e+06	3.81655e+06	3.09805e+06	3.3356e+06	2.45361e+06	5.60195e+06	1.1215	0.633298
P06727	APOA4	Apolipoprotein A-IV	transporter	30	9.76615	1.04075e+07	7.77492e+06	6.54872e+06	1.16337e+07	6.92937e+06	1.12938e+07	6.39673e+06	6.64282e+06	6.1996e+06	8.02927e+06	6.15658e+06	1.53614e+07	7.66848e+06	5.72187e+06	5.12973e+06	7.49069e+06	1.03116	0.692752
Q6Q788	APOA5	Apolipoprotein A-V	transporter	5	8.17406	301869	388249	308871	472601	325355	283061	385660	377614	293816	379376	344716	393019	356111	337726	283519	319722	1.02792	0.674497
P04114;Q04538	APOB;	Apolipoprotein B-100;Genome polyprotein	transporter	170	8.65751	4.63528e+07	1.96174e+07	1.59289e+07	1.66992e+07	2.41627e+07	2.12283e+07	2.06605e+07	1.93437e+07	2.08789e+07	1.82891e+07	1.66913e+07	3.29905e+07	2.07922e+07	3.42528e+07	1.8522e+07	2.37192e+07	1.30692	0.365891
P02654	APOC1	Apolipoprotein C-I	transporter	5	9.43851	2.60496e+06	922995	793339	1.41717e+06	1.20813e+06	1.15111e+06	981910	990797	1.03856e+06	844459	700381	2.09995e+06	1.20794e+06	1.37911e+06	1.22195e+06	1.70874e+06	1.25716	0.488099
P02655	APOC2	Apolipoprotein C-II	transporter	4	9.23345	3.41623e+06	968015	903420	1.67307e+06	1.35123e+06	1.47148e+06	895062	932527	1.24704e+06	982863	639609	2.09509e+06	1.14804e+06	1.26454e+06	902385	1.31125e+06	1.0017	0.720964
P02656	APOC3	Apolipoprotein C-III	transporter	6	9.59015	6.44675e+06	3.75654e+06	4.84791e+06	1.09105e+07	6.44083e+06	6.1755e+06	3.22572e+06	3.76895e+06	3.91017e+06	3.68152e+06	2.27976e+06	7.41625e+06	3.24648e+06	3.63532e+06	2.86932e+06	3.57539e+06	0.746444	0.447332
P05090	APOD	Apolipoprotein D	transporter	7	9.62039	2.83468e+06	3.63731e+06	4.60645e+06	2.97506e+06	3.78185e+06	3.02874e+06	3.01186e+06	3.33453e+06	3.56197e+06	4.48739e+06	2.51316e+06	5.14178e+06	3.49015e+06	2.65139e+06	4.16028e+06	3.18613e+06	1.08059	0.578992
P02649	APOE	Apolipoprotein E	transporter	23	9.79388	5.78124e+06	5.49318e+06	4.68408e+06	1.04456e+07	5.31163e+06	6.77299e+06	6.63433e+06	4.68357e+06	5.75047e+06	6.13639e+06	4.52858e+06	9.68625e+06	6.75449e+06	6.8587e+06	8.84027e+06	6.55282e+06	1.15369	0.541165
Q13790	APOF	Apolipoprotein F	other	3	7.79081	328283	169017	178768	291546	197493	202078	204853	180193	215197	205827	253838	230946	219843	214840	225455	242759	1.12223	0.501103
P02749	APOH	Beta-2-glycoprotein 1	transporter	16	9.53432	7.32548e+06	6.29795e+06	6.24048e+06	6.59615e+06	6.20354e+06	7.75068e+06	5.60987e+06	5.18281e+06	6.06536e+06	6.19763e+06	5.07595e+06	7.72581e+06	6.84749e+06	3.95748e+06	5.42269e+06	7.067e+06	0.960454	0.650303
O14791	APOL1	Apolipoprotein L1	transporter	14	8.38362	1.81531e+06	1.01573e+06	866263	1.04504e+06	1.12991e+06	976693	1.21143e+06	1.10672e+06	950261	899321	889563	1.52295e+06	1.05291e+06	1.32579e+06	932614	1.05656e+06	1.13846	0.460149
Q9BQE5	APOL2	Apolipoprotein L2	other	13	8.46043	726783	845384	673931	816121	802483	822666	810547	940028	781562	899965	868605	887058	956218	935974	940679	933104	1.15118	0.344876
O95236	APOL3	Apolipoprotein L3	transporter	5	7.32646	235403	231238	208477	254792	227950	236205	234420	303108	239325	245321	314880	244045	259111	284202	217775	205143	1.06856	0.549719
O95445	APOM	Apolipoprotein M	transporter	5	8.522	1.05459e+06	623254	526635	635507	652689	636921	650626	429316	506476	491354	554776	771927	634900	711333	478428	512785	1.09552	0.546391
Q9BUR5	APOO	MICOS complex subunit MIC26	other	8	8.99537	1.66678e+06	1.41974e+06	1.49783e+06	1.60152e+06	1.52797e+06	1.34461e+06	1.43364e+06	1.90959e+06	1.48568e+06	1.18687e+06	802548	1.56311e+06	1.48432e+06	1.56092e+06	1.58528e+06	1.88845e+06	0.921921	0.59498
Q6UXV4	APOOL	MICOS complex subunit MIC27	other	11	8.64872	1.28319e+06	1.12271e+06	1.36533e+06	1.07125e+06	1.11002e+06	1.17943e+06	1.0641e+06	1.13655e+06	1.14243e+06	1.06146e+06	947443	1.12811e+06	1.11154e+06	1.28531e+06	1.29682e+06	1.4792e+06	1.06154	0.576606
Q5IS80;P05067	APP;APP	Amyloid-beta precursor protein;Amyloid-beta precursor protein	other	20	8.21537	1.54733e+06	1.52323e+06	1.48487e+06	1.61586e+06	1.50186e+06	1.53862e+06	1.51148e+06	1.72333e+06	1.50107e+06	1.54846e+06	1.54563e+06	1.62697e+06	1.61693e+06	1.71107e+06	1.49512e+06	1.6351e+06	1.06553	0.469097
Q9UKG1	APPL1	DCC-interacting protein 13-alpha	other	27	8.56252	2.26197e+06	2.35947e+06	2.33899e+06	2.06989e+06	2.22065e+06	2.15341e+06	2.21807e+06	2.21936e+06	2.36638e+06	2.20415e+06	1.83527e+06	2.14298e+06	2.27658e+06	2.12086e+06	2.31866e+06	2.15501e+06	0.963552	0.55178
Q8NEU8	APPL2	DCC-interacting protein 13-beta	other	19	8.00681	1.35511e+06	1.22631e+06	1.28904e+06	1.3062e+06	1.29801e+06	1.41515e+06	1.3613e+06	1.2512e+06	1.39403e+06	1.23046e+06	1.33394e+06	1.39474e+06	1.26386e+06	1.21181e+06	1.42726e+06	1.2818e+06	1.0222	0.624073
P07741	APRT	Adenine phosphoribosyltransferase	enzyme	13	9.6895	4.13705e+06	4.49601e+06	4.62474e+06	3.98451e+06	4.21677e+06	4.16925e+06	4.22217e+06	3.23153e+06	4.12997e+06	3.90434e+06	4.40288e+06	3.87079e+06	3.69459e+06	3.46752e+06	3.08337e+06	3.40342e+06	0.960074	0.588707
Q7Z2E3	APTX	Aprataxin	phosphatase	5	7.5699	728893	749083	723691	888864	874925	729870	733287	844446	710281	694938	743608	698432	765324	776010	745819	677156	0.936497	0.514914
P29972	AQP1	Aquaporin-1	transporter	3	10.4012	3.12674e+06	3.45465e+06	3.38352e+06	3.83661e+06	3.88197e+06	3.56074e+06	3.1271e+06	3.13165e+06	3.05898e+06	2.913e+06	2.98536e+06	2.98264e+06	3.11154e+06	2.57808e+06	3.28762e+06	2.41525e+06	0.823015	0.205919
Q8NBQ7	AQP11	Aquaporin-11	transporter	1	7.35574	27462.4	26148.9	30683.3	36120	32903.1	34186.2	29724.3	23848.3	30828.6	32671.7	21095.1	26707.9	25731.5	22303.3	26267.1	24844	0.809887	0.262755
P41181	AQP2	Aquaporin-2	transporter	2	8.52386	249787	249536	226622	320332	322544	213004	167685	269537	243505	225818	199001	266137	286254	340440	278627	242472	1.0571	0.63854
Q92482	AQP3	Aquaporin-3	transporter	1	8.35666	20246.8	24366.7	23378.5	21729.2	25195	19259.3	20700.3	20232.8	24556.1	29671.2	19356.6	31449.6	30517.4	27120.6	24321.7	29272.2	1.31257	0.186277
O60306	AQR	RNA helicase aquarius	enzyme	15	7.24952	1.03365e+06	988600	988327	1.05996e+06	981057	995456	1.00393e+06	1.07164e+06	992212	997198	1.0486e+06	969596	970557	1.04136e+06	945571	983296	1.00895	0.68703
P10398	ARAF	Serine/threonine-protein kinase A-Raf	kinase	15	7.99757	1.12432e+06	1.11712e+06	1.15083e+06	1.13955e+06	1.10741e+06	1.21176e+06	1.1182e+06	1.13412e+06	1.17205e+06	1.12202e+06	1.21174e+06	1.22003e+06	1.09067e+06	1.11771e+06	1.11728e+06	1.1324e+06	1.05096	0.45866
Q96P48	ARAP1	Arf-GAP with Rho-GAP domain, ANK repeat and PH domain-containing protein 1	other	15	7.69548	1.07574e+06	1.01858e+06	997662	1.00084e+06	1.00216e+06	1.02931e+06	1.05799e+06	924715	1.03403e+06	1.03133e+06	1.23636e+06	970935	981653	1.10125e+06	979347	1.00396e+06	1.08588	0.357499
P48444	ARCN1	Coatomer subunit delta	other	26	9.00758	4.31648e+06	4.62672e+06	4.40328e+06	4.41194e+06	4.36107e+06	4.60495e+06	4.35605e+06	4.6141e+06	4.68315e+06	4.49841e+06	4.80032e+06	4.44164e+06	4.50908e+06	4.20153e+06	4.54542e+06	4.7735e+06	1.03696	0.552939
P84077;P61204	ARF1;ARF3	ADP-ribosylation factor 1;ADP-ribosylation factor 3	enzyme	11	9.94329	4.5754e+06	4.86196e+06	4.91716e+06	4.65799e+06	4.77278e+06	4.76735e+06	4.52131e+06	4.77695e+06	4.70325e+06	4.4634e+06	4.40017e+06	4.78849e+06	4.62324e+06	4.5132e+06	4.86973e+06	4.29318e+06	0.983682	0.653221
P18085	ARF4	ADP-ribosylation factor 4	enzyme	12	9.64144	7.23129e+06	7.72203e+06	7.82623e+06	7.74211e+06	7.3705e+06	7.75645e+06	7.37118e+06	7.71562e+06	7.98914e+06	7.75525e+06	8.45465e+06	7.66801e+06	7.47219e+06	7.55977e+06	7.94445e+06	7.6748e+06	1.04963	0.497596
P84085	ARF5	ADP-ribosylation factor 5	enzyme	11	8.95817	1.29172e+06	1.49073e+06	1.4441e+06	1.28841e+06	1.29771e+06	1.32824e+06	1.40695e+06	1.56116e+06	1.38829e+06	1.32573e+06	1.02618e+06	1.35766e+06	1.42714e+06	1.48643e+06	1.49185e+06	1.39571e+06	0.973846	0.655778
P62330	ARF6	ADP-ribosylation factor 6	transporter	6	9.08923	1.87839e+06	2.09421e+06	2.04409e+06	2.38376e+06	2.26765e+06	2.09976e+06	1.93207e+06	2.19507e+06	2.0539e+06	1.92574e+06	2.08259e+06	2.04888e+06	2.04029e+06	1.99687e+06	2.11979e+06	1.89907e+06	0.96371	0.594455
Q8N6T3	ARFGAP1	ADP-ribosylation factor GTPase-activating protein 1	enzyme	8	7.95823	691654	618545	606675	600303	615323	586440	630422	534226	594477	598875	638468	618789	590924	601228	575872	614223	1.06497	0.377053
Q8N6H7	ARFGAP2	ADP-ribosylation factor GTPase-activating protein 2	other	17	8.57993	1.60007e+06	1.7621e+06	1.72853e+06	1.59099e+06	1.67689e+06	1.64428e+06	1.62234e+06	1.45554e+06	1.63864e+06	1.57547e+06	1.59717e+06	1.58443e+06	1.6314e+06	1.52368e+06	1.59594e+06	2.81255e+06	1.14131	0.436663
Q9NP61	ARFGAP3	ADP-ribosylation factor GTPase-activating protein 3	transporter	15	8.22845	1.20083e+06	1.27019e+06	1.23408e+06	1.21254e+06	1.20331e+06	1.24626e+06	1.21255e+06	1.09603e+06	1.30687e+06	1.31676e+06	1.30212e+06	1.26425e+06	1.29628e+06	1.22533e+06	1.29663e+06	1.32512e+06	1.09489	0.315142
Q9Y6D6	ARFGEF1	Brefeldin A-inhibited guanine nucleotide-exchange protein 1	other	41	7.86877	2.67112e+06	2.6624e+06	2.73371e+06	2.58791e+06	2.64492e+06	2.6263e+06	2.59291e+06	2.56342e+06	2.69689e+06	2.66345e+06	2.25053e+06	2.63956e+06	2.52713e+06	2.48751e+06	2.59999e+06	2.50161e+06	0.972524	0.58551
Q9Y6D5;Q9UIA0	ARFGEF2;CYTH4	Brefeldin A-inhibited guanine nucleotide-exchange protein 2;Cytohesin-4	other	42	8.07569	2.944e+06	3.20729e+06	3.12843e+06	2.94742e+06	3.11206e+06	3.12874e+06	3.14768e+06	3.10774e+06	3.07712e+06	3.11027e+06	3.05402e+06	3.04323e+06	3.08291e+06	3.28062e+06	3.07866e+06	3.04123e+06	1.03511	0.560465
Q5TH69	ARFGEF3	Brefeldin A-inhibited guanine nucleotide-exchange protein 3	other	5	6.69788	77482.7	81938.6	56431.6	76973.4	69517.6	57534.9	81073.1	64253.6	53639.2	112494	93879.5	203232	129473	112908	143264	65992.1	1.88828	0.0970891
P53367	ARFIP1	Arfaptin-1	other	11	8.43428	1.93528e+06	2.02797e+06	1.96237e+06	1.78988e+06	1.87893e+06	1.75972e+06	1.92474e+06	2.03377e+06	1.86694e+06	1.90419e+06	1.75721e+06	1.85691e+06	1.9435e+06	2.09998e+06	1.99868e+06	1.94833e+06	1.03926	0.576074
P53365	ARFIP2	Arfaptin-2	other	5	8.13764	400354	426915	433308	404669	409526	408995	421616	449906	415707	410484	370478	418780	445132	471961	436674	425732	1.03302	0.609714
Q13795	ARFRP1	ADP-ribosylation factor-related protein 1	enzyme	5	7.53221	212686	185949	187207	174721	188686	194951	205912	176696	190335	197119	225123	217630	185079	195032	182096	228527	1.18569	0.100731
P05089	ARG1	Arginase-1	enzyme	6	7.44379	402645	237064	264903	384589	274805	566040	364733	365265	285479	302728	564274	287734	282128	390691	262739	283340	0.986683	0.705386
P78540	ARG2	Arginase-2, mitochondrial	enzyme	9	8.22632	646934	496587	587729	899646	539528	481009	625114	712952	560784	662016	655662	939820	647879	847127	616492	904832	1.3833	0.232036
Q9NWB6	ARGLU1	Arginine and glutamate-rich protein 1	other	10	8.71367	695468	742863	744932	757403	725914	728120	751086	822360	769963	715104	907558	700008	724988	734512	723039	745310	1.03326	0.595169
Q07960	ARHGAP1	Rho GTPase-activating protein 1	other	18	9.02882	3.49007e+06	3.82309e+06	3.54602e+06	3.3935e+06	3.80103e+06	3.83508e+06	3.64417e+06	3.66013e+06	3.78269e+06	3.94042e+06	3.13999e+06	4.12642e+06	3.81361e+06	3.93317e+06	4.17873e+06	4.67164e+06	1.12156	0.374361
A1A4S6	ARHGAP10	Rho GTPase-activating protein 10	other	8	7.24541	730960	709455	721938	693748	743066	733485	761081	663301	724659	728298	881976	768764	710990	677333	689465	696246	1.08855	0.354851
Q8IWW6	ARHGAP12	Rho GTPase-activating protein 12	other	10	7.39818	788668	768529	796977	741704	786948	836156	774805	744162	818552	767499	816030	790886	775061	756937	779316	758978	1.03009	0.557506
Q68EM7	ARHGAP17	Rho GTPase-activating protein 17	other	14	8.09036	1.55586e+06	1.53803e+06	1.52869e+06	1.43812e+06	1.57275e+06	1.41453e+06	1.50272e+06	1.58011e+06	1.43365e+06	1.50487e+06	1.60688e+06	1.43916e+06	1.48413e+06	1.58621e+06	1.48416e+06	1.45577e+06	1.03858	0.559496
Q8N392	ARHGAP18	Rho GTPase-activating protein 18	other	22	8.40916	2.22361e+06	2.29737e+06	2.32594e+06	2.10414e+06	2.15789e+06	2.547e+06	2.27044e+06	2.25968e+06	2.28278e+06	2.27651e+06	1.93556e+06	2.18948e+06	2.41511e+06	2.47281e+06	2.12431e+06	2.21115e+06	0.990064	0.691366
Q5T5U3	ARHGAP21	Rho GTPase-activating protein 21	other	4	6.25648	145985	121792	132828	135508	134390	124637	150150	125159	130480	136044	175501	129806	129619	159366	125117	126535	1.12819	0.348072
Q8N264	ARHGAP24	Rho GTPase-activating protein 24	other	11	7.75376	916348	918286	948179	847184	870014	927097	954604	924443	962790	898024	945481	866890	924066	1.00873e+06	837900	877096	1.03145	0.574283
P42331	ARHGAP25	Rho GTPase-activating protein 25	other	4	7.04813	185814	197561	180377	179638	182008	185796	186595	214163	204770	205466	218808	194546	206747	203921	205683	205181	1.10648	0.325798
Q9UNA1	ARHGAP26	Rho GTPase-activating protein 26	other	4	6.4342	256031	216842	221145	237898	225379	217720	236794	227484	218321	235481	330063	223381	219746	260679	216198	225180	1.13777	0.341419
Q6ZUM4	ARHGAP27	Rho GTPase-activating protein 27	other	3	7.083	288966	285189	294012	270185	286112	250684	283723	243507	256459	260631	237153	264610	270459	246772	272533	249138	0.9675	0.561678
Q52LW3	ARHGAP29	Rho GTPase-activating protein 29	other	6	6.77273	343072	315741	317101	311932	328499	329000	349144	335649	325145	341530	406549	317431	332774	388182	320169	338219	1.1195	0.310872
A7KAX9	ARHGAP32	Rho GTPase-activating protein 32	other	2	6.03977	94055.6	84522.9	87130.2	96534.8	91679.9	84576.4	93918.9	84207.5	86888.6	92348.6	125728	84110.9	88673	96648.4	87206	85857	1.1037	0.422742
Q9NRY4	ARHGAP35	Rho GTPase-activating protein 35	transcription regulator	28	7.77141	2.77757e+06	2.73163e+06	2.76934e+06	2.60264e+06	2.688e+06	2.75121e+06	2.69663e+06	2.59238e+06	2.64705e+06	2.53863e+06	2.57661e+06	2.65691e+06	2.64528e+06	2.57514e+06	2.57837e+06	2.46078e+06	0.986366	0.649368
P98171	ARHGAP4	Rho GTPase-activating protein 4	other	5	6.96958	554672	467412	482810	508178	466142	491976	510940	499858	485541	506010	578186	462885	468615	574843	441884	485365	1.06304	0.477816
Q92619	ARHGAP45	Rho GTPase-activating protein 45	transporter	7	6.78196	311118	309604	311205	257270	269694	320731	326780	346385	353820	351194	241187	312344	331094	337245	311028	383554	1.05184	0.592371
Q13017	ARHGAP5	Rho GTPase-activating protein 5	enzyme	16	7.37197	910296	878120	876893	887573	880267	914122	886972	917019	863730	873460	922681	923330	877857	931642	863265	919006	1.05987	0.425801
O43182	ARHGAP6	Rho GTPase-activating protein 6	other	6	7.0887	390424	347628	363984	371809	369861	362479	367107	401673	427352	380410	440688	365879	378051	456417	370545	411988	1.12025	0.249789
P85298	ARHGAP8	Rho GTPase-activating protein 8	other	2	6.72289	239484	236723	226955	203440	210396	189020	228317	221061	238234	225925	202724	228745	235162	223259	209787	208940	1.03931	0.542931
P52565	ARHGDIA	Rho GDP-dissociation inhibitor 1	other	10	9.94206	4.38446e+06	4.80577e+06	4.72904e+06	3.99322e+06	4.43739e+06	4.21559e+06	4.44408e+06	4.17219e+06	4.77628e+06	4.67901e+06	3.13769e+06	4.81595e+06	4.74216e+06	3.8678e+06	4.69373e+06	4.3696e+06	0.975411	0.641724
P52566	ARHGDIB	Rho GDP-dissociation inhibitor 2	enzyme	11	9.13405	3.06046e+06	3.3288e+06	3.15539e+06	2.48928e+06	3.25918e+06	2.92195e+06	3.08369e+06	2.78292e+06	3.1969e+06	3.5959e+06	2.38445e+06	3.32771e+06	3.57412e+06	3.05617e+06	3.38912e+06	3.60313e+06	1.10216	0.415432
Q92888	ARHGEF1	Rho guanine nucleotide exchange factor 1	other	23	8.02152	1.2232e+06	1.14268e+06	1.13368e+06	1.14797e+06	1.22721e+06	1.15605e+06	1.19645e+06	1.18046e+06	1.15379e+06	1.22168e+06	1.31563e+06	1.16222e+06	1.15086e+06	1.20524e+06	1.17081e+06	1.18711e+06	1.06565	0.417549
O15013	ARHGEF10	Rho guanine nucleotide exchange factor 10	enzyme	4	6.31557	85984.4	87847.1	83375.4	79090.4	89935.7	88090.1	97539.9	106775	93200.2	98812.9	124297	92928.9	92320.2	112262	98155.8	100874	1.20918	0.217483
Q9HCE6	ARHGEF10L	Rho guanine nucleotide exchange factor 10-like protein	enzyme	26	8.12238	2.26708e+06	2.17545e+06	2.32289e+06	2.2747e+06	2.22045e+06	2.36009e+06	2.17721e+06	2.043e+06	2.14979e+06	2.06373e+06	2.20119e+06	2.11264e+06	2.03738e+06	2.00657e+06	2.02088e+06	2.00523e+06	0.958979	0.509943
O15085	ARHGEF11	Rho guanine nucleotide exchange factor 11	other	4	5.94476	53514.1	48056.6	52814	50552.8	47221.7	50316	53611.6	51023.6	50716.5	53943.9	55293.4	49878.9	48906	63167	46780.7	51811.2	1.09773	0.370214
Q9NZN5	ARHGEF12	Rho guanine nucleotide exchange factor 12	other	32	7.99694	2.94443e+06	2.80905e+06	2.82753e+06	2.83635e+06	2.77697e+06	2.80229e+06	2.87218e+06	2.64329e+06	2.7194e+06	2.7833e+06	2.798e+06	2.69509e+06	2.72216e+06	2.70931e+06	2.73417e+06	2.63389e+06	0.997506	0.71189
Q5VV41	ARHGEF16	Rho guanine nucleotide exchange factor 16	other	20	8.10271	1.5061e+06	1.74699e+06	1.58108e+06	1.48892e+06	1.49101e+06	1.52709e+06	1.5071e+06	1.43436e+06	1.65426e+06	1.47376e+06	1.6351e+06	1.52603e+06	1.23784e+06	1.38773e+06	1.52616e+06	1.45912e+06	1.00598	0.701966
Q96PE2	ARHGEF17	Rho guanine nucleotide exchange factor 17	other	24	7.59563	1.72943e+06	1.65156e+06	1.64785e+06	1.64629e+06	1.67458e+06	1.57611e+06	1.75092e+06	1.76569e+06	1.72764e+06	1.75207e+06	2.02334e+06	1.6937e+06	1.64868e+06	1.87671e+06	1.63968e+06	1.77454e+06	1.11763	0.274635
Q6ZSZ5	ARHGEF18	Rho guanine nucleotide exchange factor 18	other	7	7.05377	515418	482812	476199	494135	472428	513118	520528	513743	483049	469032	412414	520812	507718	519692	494143	499625	1.0069	0.701257
Q92974	ARHGEF2	Rho guanine nucleotide exchange factor 2	other	13	7.36637	776287	833990	734264	794042	822075	766809	811057	957673	865498	926255	927796	786225	877469	989517	848501	1.00663e+06	1.14259	0.32169
Q8N1W1	ARHGEF28	Rho guanine nucleotide exchange factor 28	other	8	7.24386	938617	799816	842650	931999	844297	812059	914441	717849	803657	818461	1.08333e+06	784252	792040	843491	792878	742671	1.04036	0.602262
A1IGU5	ARHGEF37	Rho guanine nucleotide exchange factor 37	other	6	6.94629	226314	216459	209534	226399	242862	217236	231832	245013	243861	236349	248023	235280	246462	263571	226320	231138	1.09697	0.342142
Q8TER5	ARHGEF40	Rho guanine nucleotide exchange factor 40	other	5	6.72644	306419	286204	291631	326454	279735	266615	292832	326807	317921	308755	351231	268081	273925	347056	270419	302363	1.05453	0.535468
Q12774	ARHGEF5	Rho guanine nucleotide exchange factor 5	other	13	7.08629	585795	679348	621153	653846	601395	660472	609209	644120	657099	687351	635315	685403	712494	698758	672471	770617	1.12463	0.332283
Q15052	ARHGEF6	Rho guanine nucleotide exchange factor 6	other	8	7.2388	366982	361589	349353	398729	375846	300640	381911	370133	331633	399445	472675	349191	353810	382360	348918	338391	1.09287	0.474487
Q14155	ARHGEF7	Rho guanine nucleotide exchange factor 7	other	19	8.12756	1.97119e+06	2.07372e+06	2.0599e+06	1.82977e+06	1.98989e+06	2.04631e+06	1.95326e+06	2.14386e+06	2.08031e+06	1.99362e+06	1.85079e+06	2.0821e+06	2.03048e+06	2.06293e+06	2.01617e+06	2.0038e+06	1.02724	0.600456
O14497	ARID1A	AT-rich interactive domain-containing protein 1A	transcription regulator	13	7.33264	1.3012e+06	960035	998900	986107	1.23364e+06	986136	1.04719e+06	1.14033e+06	1.01925e+06	1.17799e+06	1.24106e+06	1.03024e+06	1.09465e+06	1.25336e+06	1.0151e+06	1.16674e+06	1.12415	0.373842
Q8NFD5	ARID1B	AT-rich interactive domain-containing protein 1B	transcription regulator	10	7.00199	270053	270576	316196	295717	329071	304450	310774	285181	303670	261401	241317	259652	251005	254848	265382	255326	0.868469	0.227412
Q9Y4X5	ARIH1	E3 ubiquitin-protein ligase ARIH1	enzyme	5	7.36188	567373	585706	585272	565060	575287	579520	575852	591087	567995	577870	476879	594000	607398	555898	604977	596367	0.997045	0.713524
O95376	ARIH2	E3 ubiquitin-protein ligase ARIH2	enzyme	2	6.93025	38198.5	49772.6	52047.2	48424.3	50565.7	54301.3	52015.1	56637.8	51373.4	54090.1	57412.2	47353.4	51906.6	62420.1	53534.9	55379.6	1.10219	0.459002
P40616	ARL1	ADP-ribosylation factor-like protein 1	enzyme	6	8.68404	1.6737e+06	1.92624e+06	1.89017e+06	1.69192e+06	1.82038e+06	1.90029e+06	1.78332e+06	1.95604e+06	1.90174e+06	1.87981e+06	2.58372e+06	1.85919e+06	1.84341e+06	1.95796e+06	1.82567e+06	1.90213e+06	1.13872	0.317993
Q8N8R7	ARL14EP	ARL14 effector protein	other	1	6.6414	66071.1	58160.8	59761.6	60167.1	61936	57956.1	69897.1	52349.9	56973	54735.7	75563.8	56758.4	59765.1	62482.9	57698.7	54480.6	1.06372	0.511294
Q9NXU5	ARL15	ADP-ribosylation factor-like protein 15	other	6	8.21548	550271	546823	562611	557675	514674	521676	590829	468037	527411	582960	489240	555745	533434	507510	489933	507142	1.00837	0.693415
P36404	ARL2	ADP-ribosylation factor-like protein 2	enzyme	5	8.6252	803543	813229	850699	874524	854419	866154	806339	748728	839487	697795	673768	758551	780332	747626	767176	642055	0.874836	0.222585
Q9Y2Y0	ARL2BP	ADP-ribosylation factor-like protein 2-binding protein	transcription regulator	2	7.59011	145154	116069	136590	110243	132361	113072	140155	101431	119238	128624	160037	118096	115309	151534	105365	112083	1.14738	0.354505
P36405	ARL3	ADP-ribosylation factor-like protein 3	enzyme	11	9.09753	2.443e+06	2.33535e+06	2.77e+06	2.00302e+06	2.617e+06	2.16659e+06	2.32841e+06	1.96799e+06	2.46663e+06	2.18562e+06	1.74219e+06	2.47446e+06	3.07106e+06	2.22877e+06	2.63315e+06	1.99921e+06	0.992966	0.705149
Q9H0F7	ARL6	ADP-ribosylation factor-like protein 6	transporter	8	7.86881	578710	585541	583452	563587	582226	611279	590666	548869	565274	561399	645964	618234	597107	555437	530428	562940	1.06219	0.425356
Q15041	ARL6IP1	ADP-ribosylation factor-like protein 6-interacting protein 1	other	3	8.97503	762190	992398	774212	759861	1.20864e+06	858152	864771	1.0696e+06	1.06837e+06	1.04732e+06	522919	977202	1.26522e+06	966220	975598	928513	0.965954	0.671308
Q66PJ3	ARL6IP4	ADP-ribosylation factor-like protein 6-interacting protein 4	other	5	7.94832	689672	644357	708041	683598	685104	698400	688559	656353	688393	666141	682636	696885	673964	668238	666137	666415	1.02619	0.591636
O75915	ARL6IP5	PRA1 family protein 3	other	7	9.56335	2.05803e+06	2.11191e+06	2.06438e+06	2.18794e+06	2.15679e+06	2.02376e+06	2.18995e+06	2.21916e+06	1.77369e+06	2.22795e+06	2.50395e+06	1.87704e+06	2.06446e+06	2.2022e+06	2.00973e+06	1.85354e+06	1.01265	0.692295
Q8N6S5	ARL6IP6	ADP-ribosylation factor-like protein 6-interacting protein 6	other	2	7.15528	103145	101927	100566	116615	124890	97779.4	92799.2	121301	94517.4	107190	109164	96103.9	111290	121102	116524	98281.8	1.00745	0.707758
Q96BM9	ARL8A	ADP-ribosylation factor-like protein 8A	enzyme	11	9.07624	2.87155e+06	3.30499e+06	3.17587e+06	2.83358e+06	2.91444e+06	2.96181e+06	2.7274e+06	3.46619e+06	3.04531e+06	3.05605e+06	2.34781e+06	3.37193e+06	3.24755e+06	2.93013e+06	3.14268e+06	3.10779e+06	1.0052	0.710742
Q9NVJ2	ARL8B	ADP-ribosylation factor-like protein 8B	enzyme	10	8.63577	1.22459e+06	1.20892e+06	1.21464e+06	1.1737e+06	1.09998e+06	1.144e+06	1.19941e+06	1.23031e+06	1.14627e+06	1.13733e+06	1.32594e+06	1.17382e+06	1.13863e+06	1.13859e+06	1.11872e+06	1.18214e+06	1.04093	0.541307
Q9NVT9	ARMC1	Armadillo repeat-containing protein 1	other	12	8.82701	1.05954e+06	1.02648e+06	1.06634e+06	1.02667e+06	996150	1.00829e+06	1.03486e+06	940796	981004	956836	1.07392e+06	983469	983497	1.00716e+06	952626	872973	0.999162	0.719094
Q8N2F6	ARMC10	Armadillo repeat-containing protein 10	other	7	8.6178	1.31537e+06	1.27629e+06	1.27094e+06	1.27932e+06	1.23695e+06	1.28787e+06	1.31963e+06	1.24508e+06	1.27564e+06	1.20159e+06	1.17551e+06	1.2473e+06	1.25473e+06	1.32834e+06	1.17639e+06	1.22135e+06	0.99771	0.712765
Q6NXE6	ARMC6	Armadillo repeat-containing protein 6	other	6	7.52691	376615	353434	355916	367064	371769	352892	368411	335464	334343	349809	366084	339623	350976	365472	342536	310550	0.994706	0.703033
Q9H6L4	ARMC7	Armadillo repeat-containing protein 7	other	1	6.72653	24066.6	20258	23425.2	21035.6	21097.9	23378.5	23386	21479.4	21596.7	20382.8	24074.6	20612.7	25003.4	25128	21513.1	24858.3	1.08342	0.445775
Q8IUR7	ARMC8	Armadillo repeat-containing protein 8	other	12	7.74656	1.00385e+06	941976	988994	964870	972672	999853	1.01089e+06	960666	989548	976622	1.09604e+06	970737	946947	1.00177e+06	940467	955398	1.04934	0.467785
Q9P291	ARMCX1	Armadillo repeat-containing X-linked protein 1	other	11	8.08429	902134	916702	905240	870172	892960	860902	926270	1.03977e+06	1.0073e+06	961458	962826	952016	1.0132e+06	1.09282e+06	902875	965603	1.10533	0.33898
Q7L311	ARMCX2	Armadillo repeat-containing X-linked protein 2	other	14	8.26453	1.11335e+06	1.14951e+06	1.12768e+06	1.09201e+06	1.10571e+06	1.07336e+06	1.17383e+06	1.3061e+06	1.24934e+06	1.21095e+06	1.12006e+06	1.1881e+06	1.28599e+06	1.29492e+06	1.18168e+06	1.23837e+06	1.08277	0.415221
Q9UH62	ARMCX3	Armadillo repeat-containing X-linked protein 3	other	9	8.09346	564496	567750	557401	609668	534205	532540	585164	593186	667688	611405	660386	586761	573139	577656	598056	609537	1.08084	0.366653
Q5T2E6	ARMH3	Armadillo-like helical domain-containing protein 3	other	3	6.35616	21944.2	17143.9	20900	17846.2	16239.7	21197.4	21621.3	15311.3	17836.8	19393	22335.2	18507.6	19104	21460.4	16952.3	19458.4	1.12167	0.396102
Q9H993	ARMT1	Damage-control phosphatase ARMT1	enzyme	15	8.78486	3.83061e+06	3.64922e+06	3.55926e+06	3.34825e+06	3.36291e+06	3.88893e+06	3.32822e+06	3.12319e+06	3.69519e+06	3.09701e+06	2.52256e+06	3.69449e+06	3.19066e+06	2.71157e+06	3.64211e+06	3.24035e+06	0.90129	0.380071
Q92747	ARPC1A	Actin-related protein 2/3 complex subunit 1A	other	15	9.01216	1.93369e+06	2.24697e+06	2.21259e+06	2.19961e+06	2.3533e+06	2.16876e+06	2.00839e+06	2.2727e+06	2.14026e+06	1.94164e+06	1.82436e+06	2.10302e+06	2.12688e+06	1.99462e+06	2.11066e+06	1.98706e+06	0.933645	0.465832
O15143	ARPC1B	Actin-related protein 2/3 complex subunit 1B	other	12	8.92565	1.27861e+06	1.51371e+06	1.31504e+06	1.65786e+06	1.63612e+06	1.36428e+06	1.36436e+06	1.87539e+06	1.46007e+06	1.74612e+06	1.60538e+06	1.65771e+06	1.61169e+06	1.56347e+06	1.71282e+06	1.60076e+06	1.09702	0.49608
O15144	ARPC2	Actin-related protein 2/3 complex subunit 2	other	22	9.30643	5.09025e+06	5.91243e+06	5.76432e+06	5.28162e+06	5.77897e+06	5.90147e+06	5.50187e+06	6.20033e+06	6.05789e+06	5.91746e+06	5.37141e+06	6.11729e+06	5.92389e+06	5.84478e+06	5.82648e+06	6.3888e+06	1.0688	0.470289
O15145	ARPC3	Actin-related protein 2/3 complex subunit 3	other	10	9.38908	1.64269e+06	1.88598e+06	1.83949e+06	1.68733e+06	1.8488e+06	1.7727e+06	1.6798e+06	2.00443e+06	1.8906e+06	1.81419e+06	1.15909e+06	2.03401e+06	1.87011e+06	1.73195e+06	1.8373e+06	2.0279e+06	0.987423	0.699165
P59998	ARPC4	Actin-related protein 2/3 complex subunit 4	other	12	9.54352	3.18385e+06	3.39379e+06	3.36313e+06	3.33476e+06	3.44375e+06	3.57608e+06	3.33821e+06	3.62359e+06	3.56243e+06	3.57074e+06	3.57667e+06	3.54942e+06	3.44773e+06	3.4834e+06	3.38239e+06	3.52824e+06	1.05563	0.464842
O15511	ARPC5	Actin-related protein 2/3 complex subunit 5	other	10	8.98845	1.12369e+06	1.29203e+06	1.27408e+06	1.17897e+06	1.40164e+06	1.29065e+06	1.25911e+06	1.43057e+06	1.30423e+06	1.35196e+06	1.23956e+06	1.35617e+06	1.34812e+06	1.28914e+06	1.38564e+06	1.29911e+06	1.04737	0.563996
Q9BPX5	ARPC5L	Actin-related protein 2/3 complex subunit 5-like protein	other	9	8.98373	745227	857586	882046	883861	896334	808403	812218	828997	841818	825911	904346	869448	858034	821428	826788	815014	1.04713	0.549669
Q7Z6K5	ARPIN	Arpin	other	7	8.5064	1.01004e+06	1.04167e+06	1.05938e+06	989551	1.05158e+06	1.03104e+06	1.01406e+06	912598	994543	1.04323e+06	1.13868e+06	1.07466e+06	999806	919008	1.03558e+06	1.04613e+06	1.07772	0.394268
P56211	ARPP19	cAMP-regulated phosphoprotein 19	transporter	6	8.57731	341943	306106	295831	329506	305242	361573	292567	330751	384321	319599	338861	341169	326930	302236	359712	408162	1.07564	0.445004
P36575	ARR3	Arrestin-C	other	2	6.79835	16467.4	20764.1	18606.4	20796.5	20697.2	21237.6	17787.3	25723.6	20232.4	24151.8	26929.1	23539.9	20013.6	30435.3	23945.9	26676.5	1.31455	0.189486
P49407;P10523	ARRB1;SAG	Beta-arrestin-1;S-arrestin	transcription regulator	12	8.51537	1.2655e+06	1.35164e+06	1.33561e+06	1.31462e+06	1.29821e+06	1.2269e+06	1.3881e+06	1.2991e+06	1.32077e+06	1.38463e+06	1.43903e+06	1.30193e+06	1.24172e+06	1.37911e+06	1.3296e+06	1.32608e+06	1.07214	0.413767
Q8N5I2	ARRDC1	Arrestin domain-containing protein 1	other	4	7.60854	133412	135795	133295	137843	132412	130373	145881	122254	134305	128536	178613	136420	146636	135676	147166	160334	1.16902	0.265375
P15289	ARSA	Arylsulfatase A	enzyme	10	8.73542	1.90129e+06	2.38441e+06	2.37233e+06	2.2351e+06	1.72559e+06	1.86744e+06	2.51191e+06	1.91018e+06	1.9053e+06	2.15023e+06	2.03755e+06	2.0588e+06	1.73711e+06	1.84848e+06	1.95773e+06	1.54806e+06	0.940699	0.56818
P15848	ARSB	Arylsulfatase B	enzyme	10	8.2971	1.03969e+06	851853	1.2917e+06	884579	933439	928766	924680	804511	1.06628e+06	1.06829e+06	940647	933543	898418	882617	1.20532e+06	959482	1.03609	0.634687
P51689	ARSD	Arylsulfatase D	enzyme	11	7.57523	420482	380146	387397	448005	404746	434514	410602	424429	390477	396870	458203	350173	382478	462581	369824	409406	1.00026	0.721352
P54793	ARSF	Arylsulfatase F	enzyme	13	8.25414	1.55138e+06	1.88008e+06	1.27199e+06	1.86258e+06	1.8233e+06	1.55541e+06	1.53971e+06	1.59604e+06	1.54872e+06	1.55128e+06	1.72648e+06	1.329e+06	1.37035e+06	1.59062e+06	1.28471e+06	1.22278e+06	0.896811	0.42137
P51690;Q5FYA8	ARSL;ARSH	Arylsulfatase L;Arylsulfatase H	enzyme	12	8.48006	1.11047e+06	1.29151e+06	1.65309e+06	1.45218e+06	825680	1.19591e+06	1.22498e+06	1.52161e+06	1.32972e+06	1.09891e+06	1.54973e+06	1.53792e+06	1.33395e+06	1.41655e+06	910767	1.01362e+06	1.07499	0.602684
O00192	ARVCF	Armadillo repeat protein deleted in velo-cardio-facial syndrome	other	20	7.93496	1.60572e+06	1.66895e+06	1.89398e+06	1.80538e+06	1.77178e+06	2.00492e+06	1.99514e+06	1.97955e+06	1.98328e+06	1.76952e+06	2.26194e+06	1.79623e+06	1.7409e+06	1.77498e+06	1.95783e+06	1.74566e+06	1.02627	0.642395
Q9HBK9	AS3MT	Arsenite methyltransferase	enzyme	12	8.11471	935623	1.15365e+06	1.30942e+06	1.16911e+06	1.16997e+06	1.08016e+06	1.17322e+06	997599	1.06402e+06	1.01972e+06	1.06772e+06	1.12622e+06	1.02116e+06	893221	1.07566e+06	929794	0.941211	0.539185
Q13510	ASAH1	Acid ceramidase	enzyme	21	9.393	7.15691e+06	7.81e+06	7.83832e+06	7.13761e+06	7.14989e+06	6.95815e+06	6.81162e+06	7.5965e+06	7.38463e+06	7.01822e+06	5.47029e+06	8.85611e+06	7.53597e+06	6.9178e+06	7.44406e+06	7.01066e+06	1.01099	0.695525
Q9ULH1	ASAP1	Arf-GAP with SH3 domain, ANK repeat and PH domain-containing protein 1	other	9	7.3112	749223	735825	756133	576358	801318	625346	654936	586773	704539	698263	475928	684768	633123	412665	708275	470655	0.81785	0.132099
O43150	ASAP2	Arf-GAP with SH3 domain, ANK repeat and PH domain-containing protein 2	other	20	7.85435	1.91067e+06	1.96909e+06	1.97856e+06	1.75286e+06	1.92291e+06	2.02253e+06	1.93411e+06	1.86422e+06	2.01199e+06	1.84919e+06	1.69605e+06	1.82836e+06	1.86108e+06	1.93424e+06	1.8223e+06	1.81204e+06	0.975017	0.589434
Q8TDY4	ASAP3	Arf-GAP with SH3 domain, ANK repeat and PH domain-containing protein 3	other	2	6.11247	26051.7	25298.2	27916.2	33156.3	28946.6	34962.7	36688.3	23338.2	27061.9	30176.3	25354.7	26091.2	33293.9	36176.8	28255.8	26631.5	0.987708	0.701784
Q96DX5	ASB9	Ankyrin repeat and SOCS box protein 9	transcription regulator	5	8.51378	443625	419101	444023	472189	407347	479104	395656	339487	446622	384408	453139	453147	448180	324504	378849	351973	0.958036	0.603401
Q8N9N2	ASCC1	Activating signal cointegrator 1 complex subunit 1	transcription regulator	2	6.9451	178590	158750	163242	168455	170510	152194	169529	173382	155286	176991	238885	159603	169848	207567	157105	164906	1.16379	0.326136
Q9H1I8	ASCC2	Activating signal cointegrator 1 complex subunit 2	other	4	7.01666	496016	448379	453272	541364	449703	427356	455850	432260	441362	478647	532727	436667	440336	480488	398092	421887	1.02856	0.633273
Q8N3C0	ASCC3	Activating signal cointegrator 1 complex subunit 3	enzyme	12	6.71605	550314	562441	522291	541221	539337	534157	506009	587346	583901	586490	542736	556261	546462	596699	543279	586190	1.06719	0.422767
L0R819	ASDURF	ASNSD1 upstream open reading frame protein	other	2	7.20369	110749	112685	108129	110310	110099	99180	111973	95210.6	101523	100256	121224	94373.6	105766	111370	106066	100510	1.02925	0.617586
Q9Y294;Q9NVP2	ASF1A;ASF1B	Histone chaperone ASF1A;Histone chaperone ASF1B	other	4	8.07159	465531	451826	476380	412906	522055	410632	517532	432008	415741	477536	436444	443648	477954	605805	431138	379804	1.06689	0.546998
Q9UBL3	ASH2L	Set1/Ash2 histone methyltransferase complex subunit ASH2	transcription regulator	7	7.71526	739761	672052	666445	592860	674580	614038	673276	635016	608901	647194	758140	628655	663858	703394	625988	589385	1.06631	0.456264
P04424	ASL	Argininosuccinate lyase	enzyme	24	9.51441	7.2347e+06	6.49417e+06	7.83785e+06	7.41637e+06	6.91953e+06	7.82905e+06	7.03892e+06	6.43401e+06	6.99211e+06	6.04482e+06	7.31107e+06	6.23073e+06	5.691e+06	4.9466e+06	5.89358e+06	4.8942e+06	0.823898	0.219072
O95671	ASMTL	Probable bifunctional dTTP/UTP pyrophosphatase/methyltransferase protein	enzyme	24	8.67508	2.44492e+06	2.61168e+06	2.49425e+06	2.1336e+06	2.49941e+06	2.64349e+06	2.41481e+06	2.30661e+06	2.72675e+06	2.06363e+06	2.06557e+06	2.59682e+06	2.54869e+06	2.05009e+06	2.41516e+06	2.26356e+06	0.957602	0.550622
P45381	ASPA	Aspartoacylase	enzyme	12	9.02999	3.89816e+06	3.92182e+06	4.66112e+06	4.38448e+06	4.31297e+06	4.00571e+06	3.59068e+06	3.08083e+06	3.70277e+06	3.8274e+06	3.58858e+06	3.55964e+06	3.256e+06	2.63296e+06	3.32117e+06	2.75947e+06	0.827753	0.276812
A6ND91	ASPDH	Putative L-aspartate dehydrogenase	other	13	9.33889	2.66857e+06	2.239e+06	2.42405e+06	2.70539e+06	2.49519e+06	2.29048e+06	2.51282e+06	1.79649e+06	2.01394e+06	2.10488e+06	2.54428e+06	2.02984e+06	2.08601e+06	1.92474e+06	1.96523e+06	1.70195e+06	0.898572	0.427618
Q86U10	ASPG	60 kDa lysophospholipase	enzyme	2	7.37319	147925	163273	177148	135097	156562	195549	176763	105415	220377	145806	283153	147040	128162	148241	146128	127854	1.09143	0.58763
Q12797	ASPH	Aspartyl/asparaginyl beta-hydroxylase	enzyme	25	8.72137	2.44225e+06	2.60899e+06	2.60417e+06	2.52774e+06	2.54621e+06	2.4812e+06	2.46158e+06	2.81518e+06	2.51923e+06	2.49758e+06	2.62215e+06	2.61031e+06	2.57121e+06	2.5179e+06	2.65026e+06	2.68659e+06	1.04493	0.548472
Q9BXN1	ASPN	Asporin	other	15	9.21296	6.23014e+06	5.89732e+06	5.10461e+06	3.87909e+06	6.43601e+06	6.70338e+06	5.63615e+06	3.39798e+06	4.51744e+06	5.78562e+06	3.71068e+06	3.8583e+06	8.5019e+06	4.38294e+06	1.00857e+07	4.95158e+06	0.899351	0.568294
Q9BZE9	ASPSCR1	Tether containing UBX domain for GLUT4	other	23	8.4449	2.34774e+06	2.54834e+06	2.51301e+06	2.61431e+06	2.43595e+06	2.23096e+06	2.28572e+06	2.06739e+06	2.30701e+06	2.43731e+06	2.47042e+06	2.30996e+06	2.19629e+06	2.13428e+06	2.32625e+06	2.04502e+06	0.983621	0.668302
Q7L266	ASRGL1	Isoaspartyl peptidase/L-asparaginase	enzyme	12	9.17263	2.41679e+06	4.0102e+06	2.66123e+06	2.39572e+06	2.73319e+06	2.24815e+06	2.2687e+06	2.43798e+06	2.41863e+06	2.35901e+06	2.17697e+06	2.69469e+06	2.41957e+06	2.18476e+06	2.62479e+06	2.13081e+06	0.952885	0.600015
P00966	ASS1	Argininosuccinate synthase	enzyme	34	10.5116	2.79856e+07	2.28557e+07	3.11958e+07	2.06176e+07	2.44117e+07	2.39984e+07	2.49204e+07	1.45651e+07	2.26004e+07	2.14047e+07	1.99591e+07	2.66147e+07	1.99185e+07	1.15319e+07	2.03155e+07	1.48542e+07	0.848916	0.408523
Q8NBU5	ATAD1	Outer mitochondrial transmembrane helix translocase	enzyme	10	8.61588	2.04343e+06	2.20464e+06	2.28803e+06	1.94265e+06	2.12525e+06	2.1564e+06	2.20666e+06	2.25609e+06	2.01543e+06	2.05954e+06	1.87631e+06	2.15587e+06	2.20979e+06	2.28787e+06	2.09191e+06	2.04789e+06	1.0121	0.684472
Q5T9A4	ATAD3B	ATPase family AAA domain-containing protein 3B	other	19	7.49463	308486	286607	293155	260704	260857	300197	239800	305683	320597	238895	187751	292622	252597	235265	280501	283885	0.894632	0.432717
Q5T2N8;Q9NVI7	ATAD3C;ATAD3A	ATPase family AAA domain-containing protein 3C;ATPase family AAA domain-containing protein 3A	other	29	8.94818	3.9606e+06	4.09507e+06	4.19696e+06	3.88942e+06	4.08914e+06	3.67556e+06	3.87515e+06	4.1102e+06	3.80761e+06	3.82058e+06	3.67565e+06	3.77927e+06	3.93389e+06	3.97542e+06	3.72198e+06	3.608e+06	0.979512	0.636231
O95260	ATE1	Arginyl-tRNA--protein transferase 1	enzyme	8	8.03314	591879	652346	621077	607066	627996	605903	619459	722163	634304	660973	461276	598948	624940	613244	642607	711998	0.959086	0.611044
P18846	ATF1	Cyclic AMP-dependent transcription factor ATF-1	transcription regulator	3	8.28836	421824	304243	283392	273581	273047	298879	295664	324465	291933	268900	220559	341992	296923	327866	332290	317819	1.02629	0.668071
P17544;P15336;Q02930	ATF7;ATF2;CREB5	Cyclic AMP-dependent transcription factor ATF-7;Cyclic AMP-dependent transcription factor ATF-2;Cyclic AMP-responsive element-binding protein 5	transcription regulator	3	7.07653	283223	275885	272943	298769	270658	286727	264456	278574	285077	274732	298106	270679	272255	263776	270678	269854	0.999835	0.721488
Q9BSB4	ATG101	Autophagy-related protein 101	other	3	7.10305	91415.3	79697	89725.8	101959	90021	81876.3	92855.2	77161.1	83262	79695.9	126328	84002.8	78708.9	72846.5	80868	73968.6	1.01752	0.688264
O94817	ATG12	Ubiquitin-like protein ATG12	other	1	7.43422	43283.1	47126.2	45058.6	40466.9	42988.1	44076.4	48749.6	45440.4	43373.7	49752.6	46047.5	48154.6	47377	47691.1	46935.4	47199.4	1.11352	0.31319
Q676U5	ATG16L1	Autophagy-related protein 16-1	enzyme	10	8.06461	593169	665811	661263	589665	639404	633862	654610	604506	616756	682670	644703	643350	641103	657584	624441	613334	1.06208	0.449924
Q2TAZ0	ATG2A	Autophagy-related protein 2 homolog A	transporter	2	6.12379	46284.6	37283.9	41263.8	36781	36317.3	41835.6	46435.8	33295.7	36691.2	36628	37150.9	37414.9	37395.4	39846.3	36640.2	39601.6	1.01746	0.665552
Q96BY7	ATG2B	Autophagy-related protein 2 homolog B	transporter	6	7.10476	309893	307399	304633	286371	303635	300588	318609	289718	308504	289184	353944	273415	280216	320289	281770	278558	1.02938	0.591969
Q9NT62	ATG3	Ubiquitin-like-conjugating enzyme ATG3	enzyme	6	8.53142	754668	725724	764468	719749	730162	747634	711524	768327	718481	702768	493173	737946	720028	717831	741090	743608	0.932333	0.522283
Q9Y4P1	ATG4B	Cysteine protease ATG4B	peptidase	9	7.95077	748008	758894	783232	671458	797442	707029	780083	686863	675853	741316	733990	672681	720066	763710	683150	643308	0.99946	0.720365
Q9H1Y0	ATG5	Autophagy protein 5	enzyme	6	7.81272	453150	431644	457530	420349	431186	408604	444785	419007	406256	421015	450036	443638	409087	429111	417460	394552	1.03874	0.533526
O95352	ATG7	Ubiquitin-like modifier-activating enzyme ATG7	enzyme	19	8.07339	1.16993e+06	1.16193e+06	1.16721e+06	1.07919e+06	1.15752e+06	1.18458e+06	1.13379e+06	1.04822e+06	1.15563e+06	1.14893e+06	1.45305e+06	1.14368e+06	1.12426e+06	1.10586e+06	1.12199e+06	1.11834e+06	1.08749	0.3735
Q7Z3C6	ATG9A	Autophagy-related protein 9A	transporter	7	6.84635	153987	160282	160241	191855	172910	175025	178719	188171	187292	162403	217547	179524	154247	183417	173954	189362	1.09926	0.358557
P31939	ATIC	Bifunctional purine biosynthesis protein ATIC	enzyme	33	9.10887	7.56959e+06	8.53685e+06	8.70254e+06	7.75684e+06	7.15651e+06	7.5922e+06	7.35538e+06	8.1998e+06	8.95724e+06	7.30443e+06	7.33549e+06	8.79929e+06	6.87895e+06	6.8635e+06	8.14524e+06	7.78833e+06	1.00534	0.707842
Q8WXF7	ATL1	Atlastin-1	enzyme	5	6.98518	198696	188143	232127	206252	277858	182604	206300	191853	226176	216242	283043	211710	239598	180624	214411	219499	1.11041	0.471621
Q8NHH9	ATL2	Atlastin-2	other	12	8.08325	1.44952e+06	1.35681e+06	1.58574e+06	1.28362e+06	1.39662e+06	1.63481e+06	1.28112e+06	1.27015e+06	1.37336e+06	1.27619e+06	1.12326e+06	1.40178e+06	1.24124e+06	948882	1.35315e+06	1.19237e+06	0.865326	0.311439
Q6DD88	ATL3	Atlastin-3	other	18	8.70139	2.82711e+06	3.10618e+06	3.07424e+06	2.83023e+06	3.17452e+06	3.04543e+06	3.21238e+06	3.41245e+06	3.09871e+06	3.52286e+06	3.42113e+06	3.30024e+06	3.18105e+06	3.15261e+06	3.17911e+06	3.4084e+06	1.11292	0.346938
Q13315	ATM	Serine-protein kinase ATM	kinase	19	6.93717	852567	810796	811760	823822	819404	787282	848367	851277	858665	841943	1.01437e+06	764213	751957	970317	787015	842856	1.08849	0.375999
Q5IS70;P54259;Q9P2R6	ATN1;ATN1;RERE	Atrophin-1;Atrophin-1;Arginine-glutamic acid dipeptide repeats protein	transcription regulator	3	6.11461	98088.6	100398	107101	100333	104064	105266	97494.1	98010.9	117664	106936	69241.4	100327	102320	111919	100088	106957	0.96525	0.63013
O00244	ATOX1	Copper transport protein ATOX1	transporter	5	9.59742	582471	593210	586367	477518	577837	570869	549392	424458	629377	544812	470894	620028	552859	387388	612974	510949	0.981841	0.668075
P98196	ATP11A	Phospholipid-transporting ATPase IH	transporter	20	7.91332	1.69e+06	1.95398e+06	1.72491e+06	1.5797e+06	1.77419e+06	1.47066e+06	1.71801e+06	1.42328e+06	1.45501e+06	1.61126e+06	1.513e+06	1.41933e+06	1.44471e+06	1.34755e+06	1.55298e+06	1.27701e+06	0.897697	0.301997
Q9Y2G3	ATP11B	Phospholipid-transporting ATPase IF	transporter	4	5.94995	7458.13	7856.06	7780.51	7270.87	6691.88	8575.96	7437.5	9558.56	9345.63	7576.89	10031.6	9349.11	7810.7	8194.58	8336.9	10148.6	1.19267	0.212395
Q8NB49	ATP11C	Phospholipid-transporting ATPase IG	transporter	13	7.43533	663908	644450	658539	716267	666296	673015	685084	620703	618892	695620	719677	697331	661664	655957	651210	618604	1.04812	0.535969
Q9HD20	ATP13A1	Endoplasmic reticulum transmembrane helix translocase	transporter	28	8.11441	2.88401e+06	2.6478e+06	2.73705e+06	2.68003e+06	2.6155e+06	2.5158e+06	2.65221e+06	2.78029e+06	2.69689e+06	2.71728e+06	2.98376e+06	2.73009e+06	2.71314e+06	2.63286e+06	2.60672e+06	2.7983e+06	1.06711	0.42198
Q9H7F0	ATP13A3	Polyamine-transporting ATPase 13A3	transporter	5	7.83281	56368.6	65888.7	73232.1	47606.4	48295.2	79814.6	59060.5	63141.1	76492.2	75658.7	58815.4	70487.7	60393.2	58848.6	55444.7	51074.8	1.00179	0.719191
P05023;P13637;P20648	ATP1A1;ATP1A3;ATP4A	Sodium/potassium-transporting ATPase subunit alpha-1;Sodium/potassium-transporting ATPase subunit alpha-3;Potassium-transporting ATPase alpha chain 1	transporter	57	10.3034	5.02782e+07	5.31589e+07	5.21977e+07	5.03682e+07	4.41248e+07	4.51567e+07	4.69268e+07	6.80635e+07	5.44947e+07	4.81202e+07	3.87783e+07	5.24431e+07	5.57975e+07	6.2084e+07	5.15702e+07	5.01002e+07	0.997258	0.717518
Q13733;P50993	ATP1A4;ATP1A2	Sodium/potassium-transporting ATPase subunit alpha-4;Sodium/potassium-transporting ATPase subunit alpha-2	transporter	22	7.27443	554437	523475	517777	597768	433154	475644	510787	618517	459243	499223	409221	395874	457432	565434	379253	409339	0.830698	0.30637
P05026	ATP1B1	Sodium/potassium-transporting ATPase subunit beta-1	transporter	17	10.261	1.39358e+07	1.57053e+07	1.54012e+07	1.43315e+07	1.21476e+07	1.32123e+07	1.30119e+07	1.89405e+07	1.49452e+07	1.38863e+07	1.07362e+07	1.51799e+07	1.63499e+07	1.62472e+07	1.43447e+07	1.34999e+07	0.970128	0.663552
P54709	ATP1B3	Sodium/potassium-transporting ATPase subunit beta-3	transporter	10	8.44168	1.07137e+06	1.01667e+06	963848	978263	1.15682e+06	893320	1.05228e+06	1.38383e+06	1.16459e+06	1.16863e+06	1.34846e+06	1.04353e+06	1.18484e+06	1.20573e+06	1.08219e+06	1.12446e+06	1.12532	0.399876
Q9Y6H3	ATP23	Mitochondrial inner membrane protease ATP23 homolog	kinase	6	7.65039	438467	421833	372594	344085	379109	437727	430969	345521	419520	374139	386792	417342	380138	359317	336404	348606	1.0012	0.717673
O14983	ATP2A1	Sarcoplasmic/endoplasmic reticulum calcium ATPase 1	transporter	18	6.71073	174903	121875	136000	540302	131116	135542	150160	121651	131824	152047	166183	162885	132579	163943	127356	134329	0.91607	0.645289
P16615	ATP2A2	Sarcoplasmic/endoplasmic reticulum calcium ATPase 2	transporter	47	9.09847	9.48303e+06	9.57893e+06	9.93281e+06	1.0746e+07	9.41583e+06	9.9078e+06	9.36194e+06	9.96627e+06	9.56141e+06	9.46568e+06	9.40527e+06	9.56904e+06	9.29629e+06	8.7063e+06	9.58951e+06	9.37972e+06	0.962612	0.567406
Q93084	ATP2A3	Sarcoplasmic/endoplasmic reticulum calcium ATPase 3	transporter	13	6.50395	149533	122310	113997	118758	134410	132185	138830	140696	133466	157576	160788	132563	155684	166628	152972	167508	1.22341	0.214291
Q01814;P20020	ATP2B2;ATP2B1	Plasma membrane calcium-transporting ATPase 2;Plasma membrane calcium-transporting ATPase 1	transporter	22	8.06774	902433	937370	974707	883335	911758	945819	919749	946907	999183	943428	925684	987802	900758	925526	932787	1.00013e+06	1.062	0.421826
P23634	ATP2B4	Plasma membrane calcium-transporting ATPase 4	transporter	28	8.17929	2.24449e+06	2.40811e+06	2.50092e+06	2.44489e+06	2.76552e+06	2.62393e+06	2.39902e+06	2.61103e+06	2.3611e+06	2.63878e+06	2.38294e+06	2.61289e+06	2.46607e+06	2.64541e+06	2.50964e+06	2.58999e+06	1.05412	0.543193
P98194	ATP2C1	Calcium-transporting ATPase type 2C member 1	transporter	9	7.51195	694435	682215	650052	735055	639675	739128	629668	759485	761075	684815	657754	711540	663868	666650	665224	708641	0.991096	0.687704
P25705	ATP5F1A	ATP synthase subunit alpha, mitochondrial	transporter	47	10.638	5.98784e+07	5.77002e+07	6.34097e+07	5.68246e+07	5.71993e+07	5.90703e+07	5.49443e+07	6.38688e+07	5.68662e+07	5.40453e+07	6.23265e+07	5.9164e+07	6.0733e+07	6.24162e+07	5.4422e+07	5.2366e+07	1.02199	0.644615
P06576	ATP5F1B	ATP synthase subunit beta, mitochondrial	transporter	32	10.5733	7.17492e+07	6.39886e+07	6.83619e+07	6.86248e+07	6.03795e+07	7.33207e+07	6.18206e+07	7.91083e+07	6.9572e+07	5.77567e+07	5.98003e+07	7.03598e+07	6.41608e+07	6.97229e+07	6.53564e+07	6.78619e+07	0.979776	0.656733
P36542	ATP5F1C	ATP synthase subunit gamma, mitochondrial	enzyme	17	9.92426	7.27881e+06	7.42376e+06	8.1196e+06	6.8179e+06	7.23876e+06	7.9484e+06	6.91483e+06	8.4329e+06	7.403e+06	7.00945e+06	6.83977e+06	8.0916e+06	8.27736e+06	8.23222e+06	7.27287e+06	6.90268e+06	1.02813	0.63846
P30049	ATP5F1D	ATP synthase subunit delta, mitochondrial	transporter	6	9.73199	1.31974e+06	1.29534e+06	1.39972e+06	1.42712e+06	1.40857e+06	1.40073e+06	1.34113e+06	1.42522e+06	1.3009e+06	1.30155e+06	1.60678e+06	1.32355e+06	1.4354e+06	1.49114e+06	1.33354e+06	1.34004e+06	1.05701	0.51969
Q5VTU8;P56381	ATP5F1EP2;ATP5F1E	ATP synthase subunit epsilon-like protein, mitochondrial;ATP synthase subunit epsilon, mitochondrial	other	3	NA	773485	814533	876140	858147	799681	784625	693459	1.00353e+06	866762	694977	998366	774416	809368	881705	758843	788674	1.02581	0.650301
Q9UII2	ATP5IF1	ATPase inhibitor, mitochondrial	other	9	10.1872	1.24558e+06	1.10625e+06	1.63013e+06	1.38838e+06	1.16023e+06	1.5067e+06	1.1667e+06	1.37965e+06	1.34374e+06	1.03133e+06	1.42522e+06	1.14407e+06	1.18163e+06	1.02813e+06	1.17879e+06	1.21303e+06	0.894061	0.428827
P05496;P48201;Q06055	ATP5MC1;ATP5MC3;ATP5MC2	ATP synthase F(0) complex subunit C1, mitochondrial;ATP synthase F(0) complex subunit C3, mitochondrial;ATP synthase F(0) complex subunit C2, mitochondrial	transporter	1	9.47975	1.74339e+06	2.26456e+06	2.37309e+06	2.34578e+06	2.38122e+06	2.46874e+06	2.4142e+06	2.63552e+06	2.67059e+06	2.15305e+06	676630	2.57878e+06	2.59664e+06	3.31267e+06	1.96686e+06	2.41946e+06	0.854472	0.573656
P56385;Q8IWC1	ATP5ME;MAP7D3	ATP synthase subunit e, mitochondrial;MAP7 domain-containing protein 3	transporter	7	10.0003	2.82093e+06	2.68392e+06	2.92726e+06	2.72184e+06	2.66601e+06	2.68829e+06	2.62062e+06	3.12115e+06	2.72571e+06	2.51211e+06	5.35319e+06	2.61764e+06	2.71323e+06	2.80742e+06	2.48821e+06	2.55403e+06	1.13492	0.467374
P56134	ATP5MF	ATP synthase subunit f, mitochondrial	transporter	5	9.86509	3.55997e+06	3.49004e+06	3.67413e+06	3.87785e+06	3.38631e+06	3.4384e+06	3.40443e+06	3.81326e+06	3.16796e+06	3.20623e+06	3.80336e+06	3.35597e+06	3.34045e+06	3.76224e+06	2.99494e+06	2.85195e+06	0.971029	0.628456
O75964	ATP5MG	ATP synthase subunit g, mitochondrial	enzyme	7	9.45238	2.38642e+06	2.1886e+06	2.49292e+06	2.06931e+06	2.18812e+06	2.09327e+06	2.1764e+06	2.59859e+06	2.31493e+06	1.98874e+06	1.24807e+06	2.39355e+06	2.54393e+06	2.77694e+06	2.24878e+06	2.58052e+06	0.989436	0.70802
P56378	ATP5MJ	ATP synthase subunit ATP5MJ, mitochondrial	other	3	9.28856	957136	947150	1.00033e+06	869397	1.01121e+06	749694	788723	1.2785e+06	981348	807754	520887	1.06148e+06	1.00864e+06	1.1775e+06	928087	1.22355e+06	1.04186	0.671402
Q96IX5	ATP5MK	ATP synthase membrane subunit K, mitochondrial	other	3	9.43556	2.4935e+06	2.33525e+06	2.45482e+06	1.94562e+06	2.21453e+06	1.6864e+06	2.21307e+06	2.65728e+06	2.46457e+06	1.93891e+06	802048	2.70996e+06	2.38928e+06	2.75479e+06	2.37046e+06	3.03625e+06	1.00016	0.721963
P24539	ATP5PB	ATP synthase F(0) complex subunit B1, mitochondrial	transporter	15	9.7571	4.54056e+06	4.76209e+06	4.88153e+06	4.78465e+06	4.64485e+06	5.07825e+06	4.64948e+06	5.59965e+06	4.77514e+06	4.57993e+06	4.63337e+06	5.02319e+06	5.00923e+06	5.21359e+06	4.70286e+06	5.06052e+06	1.03541	0.595638
O75947	ATP5PD	ATP synthase subunit d, mitochondrial	enzyme	15	10.1436	1.17046e+07	1.16328e+07	1.19359e+07	1.11678e+07	1.176e+07	1.0818e+07	1.05463e+07	1.27277e+07	1.06043e+07	9.95345e+06	8.0444e+06	1.21457e+07	1.19435e+07	1.14094e+07	1.14582e+07	1.08889e+07	0.955937	0.601135
P18859	ATP5PF	ATP synthase-coupling factor 6, mitochondrial	transporter	7	10.0594	4.84625e+06	4.89694e+06	5.17767e+06	4.45537e+06	4.57355e+06	4.83285e+06	4.41596e+06	5.30213e+06	4.61356e+06	4.33176e+06	3.1443e+06	5.03341e+06	4.92244e+06	4.96924e+06	4.63904e+06	4.74681e+06	0.953052	0.604292
P48047	ATP5PO	ATP synthase subunit O, mitochondrial	transporter	15	10.0235	1.00892e+07	9.54643e+06	1.00776e+07	9.05127e+06	9.2185e+06	9.37169e+06	9.03396e+06	1.02607e+07	9.08104e+06	8.37652e+06	1.0519e+07	9.41079e+06	9.52287e+06	9.34523e+06	8.80864e+06	8.37261e+06	1.00812	0.695582
Q15904	ATP6AP1	V-type proton ATPase subunit S1	transporter	9	8.52583	767528	800882	860672	1.02581e+06	845342	923730	833186	669587	820412	752726	923032	881228	736113	625515	785784	684348	0.945807	0.585731
O75787	ATP6AP2	Renin receptor	transporter	7	7.81345	470656	478269	496440	466631	438698	547204	440750	419464	464491	457867	420771	513465	446772	409675	436395	471152	0.999265	0.720079
Q93050	ATP6V0A1	V-type proton ATPase 116 kDa subunit a1	transporter	30	9.13545	8.74623e+06	8.94596e+06	9.35501e+06	9.41059e+06	8.61961e+06	9.33915e+06	8.67115e+06	6.84774e+06	7.76739e+06	7.55378e+06	7.29866e+06	9.66215e+06	7.56694e+06	5.5972e+06	8.29384e+06	6.80121e+06	0.88862	0.397897
Q9Y487	ATP6V0A2	V-type proton ATPase 116 kDa subunit a2	transporter	8	6.59881	71893.1	66937.1	66999.8	67683.4	74077.6	70617.5	72215.1	67882.8	64953.1	72469.9	60919.3	67377.2	68087.6	60862.7	68944.5	64269.6	0.950886	0.488889
Q9HBG4	ATP6V0A4	V-type proton ATPase 116 kDa subunit a isoform 4	transporter	24	8.42706	2.19271e+06	2.3929e+06	2.65103e+06	2.43054e+06	2.3045e+06	2.81918e+06	2.36397e+06	2.54933e+06	2.96929e+06	2.24969e+06	1.80535e+06	2.56113e+06	2.69139e+06	2.70657e+06	2.14065e+06	2.47799e+06	0.960756	0.620001
P27449	ATP6V0C	V-type proton ATPase 16 kDa proteolipid subunit	transporter	3	8.94797	476719	519522	565402	550730	528040	625778	459345	445689	560508	486283	393688	598769	471770	411528	523478	539221	0.952647	0.606525
P61421	ATP6V0D1	V-type proton ATPase subunit d 1	transporter	14	9.29831	3.22551e+06	3.61951e+06	3.66584e+06	3.50543e+06	3.3599e+06	3.63653e+06	3.5e+06	2.9174e+06	3.14269e+06	3.01197e+06	2.66489e+06	3.83202e+06	3.03175e+06	2.34863e+06	3.27888e+06	3.0989e+06	0.916493	0.463814
Q8N8Y2	ATP6V0D2	V-type proton ATPase subunit d 2	transporter	8	8.43974	771258	788783	989661	891591	783594	1.12609e+06	899514	595596	956325	717659	819253	912452	749034	582204	671068	666425	0.896038	0.501523
P38606	ATP6V1A	V-type proton ATPase catalytic subunit A	transporter	41	9.86089	2.28935e+07	2.39259e+07	2.60731e+07	2.58925e+07	2.29275e+07	2.8786e+07	2.36499e+07	1.81418e+07	2.25579e+07	1.96924e+07	2.23972e+07	2.41179e+07	1.95981e+07	1.47879e+07	2.11892e+07	1.83279e+07	0.856071	0.359599
P15313	ATP6V1B1	V-type proton ATPase subunit B, kidney isoform	transporter	23	8.88536	2.70703e+06	2.71114e+06	3.35532e+06	3.4794e+06	3.33931e+06	3.83858e+06	2.92709e+06	2.33469e+06	3.22251e+06	2.45301e+06	2.47582e+06	2.91214e+06	2.73119e+06	2.32354e+06	2.79415e+06	2.35748e+06	0.837262	0.324538
P21281	ATP6V1B2	V-type proton ATPase subunit B, brain isoform	transporter	33	9.76886	1.74594e+07	1.70849e+07	1.84835e+07	1.89482e+07	1.65469e+07	1.98782e+07	1.77435e+07	1.26568e+07	1.55412e+07	1.44821e+07	1.6321e+07	1.73435e+07	1.42006e+07	1.12585e+07	1.52626e+07	1.28725e+07	0.871833	0.375382
P21283	ATP6V1C1	V-type proton ATPase subunit C 1	transporter	29	9.2466	6.23269e+06	6.56124e+06	7.11794e+06	6.12816e+06	6.3365e+06	7.00305e+06	6.4056e+06	4.50353e+06	5.55225e+06	5.16649e+06	4.67201e+06	7.08635e+06	5.13708e+06	3.59455e+06	6.03612e+06	4.90061e+06	0.864691	0.382803
Q8NEY4	ATP6V1C2	V-type proton ATPase subunit C 2	transporter	9	7.72111	460683	549711	667321	658935	577737	896162	591318	428928	843461	484362	403796	748704	615193	519575	443047	523229	0.908318	0.581503
Q9Y5K8	ATP6V1D	V-type proton ATPase subunit D	transporter	18	9.44315	5.04486e+06	5.15941e+06	5.90072e+06	5.78023e+06	5.28632e+06	6.02206e+06	5.16635e+06	3.77167e+06	4.76239e+06	4.33624e+06	5.72441e+06	5.29528e+06	4.2559e+06	3.12037e+06	4.39231e+06	3.76935e+06	0.876548	0.449374
P36543;Q96A05	ATP6V1E1;ATP6V1E2	V-type proton ATPase subunit E 1;V-type proton ATPase subunit E 2	transporter	18	9.92541	7.70618e+06	7.63375e+06	8.32896e+06	7.96108e+06	7.26858e+06	8.57339e+06	7.58748e+06	5.56933e+06	7.37028e+06	6.2851e+06	6.87169e+06	8.07455e+06	6.42462e+06	4.71285e+06	6.66454e+06	5.72801e+06	0.877282	0.39467
Q16864	ATP6V1F	V-type proton ATPase subunit F	enzyme	6	9.41939	1.7647e+06	1.77193e+06	1.93817e+06	1.95327e+06	1.69878e+06	1.97371e+06	1.78159e+06	1.26179e+06	1.57766e+06	1.45035e+06	1.72858e+06	1.68428e+06	1.44268e+06	1.08175e+06	1.44984e+06	1.2048e+06	0.840056	0.338752
O75348	ATP6V1G1	V-type proton ATPase subunit G 1	transporter	10	9.90299	2.92503e+06	3.00962e+06	3.1532e+06	3.16247e+06	2.5691e+06	3.31637e+06	2.6896e+06	2.02619e+06	2.56115e+06	2.1748e+06	2.16976e+06	2.88864e+06	2.16513e+06	1.45419e+06	2.45505e+06	1.86779e+06	0.766216	0.248644
O95670	ATP6V1G2	V-type proton ATPase subunit G 2	transporter	5	7.62934	183981	134905	131104	188526	198828	190132	243570	145486	147511	180951	146426	142816	195049	177429	155173	176986	0.951619	0.636584
Q96LB4	ATP6V1G3	V-type proton ATPase subunit G 3	transporter	2	7.65722	242041	235108	256397	251300	257573	338536	250427	195944	292760	222414	238174	263698	236142	223347	196379	213770	0.94329	0.564724
Q9UI12	ATP6V1H	V-type proton ATPase subunit H	transporter	26	9.45367	6.8005e+06	7.57124e+06	8.13494e+06	7.10288e+06	7.2484e+06	7.95942e+06	7.23485e+06	4.99538e+06	6.33063e+06	5.97451e+06	4.75188e+06	7.25978e+06	6.15484e+06	4.35285e+06	6.44597e+06	4.80267e+06	0.801733	0.22588
Q04656	ATP7A	Copper-transporting ATPase 1	transporter	6	6.80349	419555	381336	389340	370881	389161	393610	400933	350787	400192	377650	541795	386573	372246	383046	359712	360647	1.09766	0.390743
Q9Y2Q0	ATP8A1	Phospholipid-transporting ATPase IA	transporter	2	NA	50968.6	46492.8	49250.6	41603.4	49957.1	43209.4	44552.9	45935	44000.7	49337.2	58201.9	40063.4	46948.9	46904	43632.8	40028.1	1.02602	0.65197
O75110	ATP9A	Probable phospholipid-transporting ATPase IIA	transporter	4	6.63589	234018	207620	200799	221482	212495	215877	238934	231905	234674	228022	265628	233237	241297	276547	239767	257593	1.18756	0.161113
O43861	ATP9B	Probable phospholipid-transporting ATPase IIB	transporter	5	6.64671	212175	181177	175977	181217	176385	176786	187002	172090	177553	178327	237484	178066	175973	195532	163699	175044	1.09803	0.366405
Q5TC12	ATPAF1	ATP synthase mitochondrial F1 complex assembly factor 1	other	12	8.70492	2.31908e+06	2.30192e+06	2.58941e+06	2.15752e+06	2.26915e+06	2.36112e+06	2.30416e+06	2.17729e+06	2.24052e+06	2.16622e+06	1.96929e+06	2.29985e+06	2.28463e+06	2.18544e+06	2.15824e+06	2.04674e+06	0.964405	0.56078
Q8N5M1	ATPAF2	ATP synthase mitochondrial F1 complex assembly factor 2	other	8	8.61212	1.30141e+06	1.28519e+06	1.45115e+06	1.31376e+06	1.44612e+06	1.38838e+06	1.31281e+06	1.38101e+06	1.34775e+06	1.25659e+06	1.26719e+06	1.31086e+06	1.31288e+06	1.32324e+06	1.36516e+06	1.25482e+06	0.975229	0.618705
Q6UW56	ATRAID	All-trans retinoic acid-induced differentiation factor	transmembrane receptor	2	7.82912	59135.7	64099.3	61793.3	58945.4	56326.7	55485.6	60217.9	63971.8	57779.1	48671.2	61559.8	62474.8	63427.9	59732.7	55113.1	67804.5	1.07781	0.450251
O75882	ATRN	Attractin	other	7	7.10738	533255	396901	365536	380313	471906	400891	471917	403888	420002	439134	559450	545383	493768	589143	406877	472558	1.348	0.0639139
P46100	ATRX	Transcriptional regulator ATRX	transcription regulator	7	6.64072	357840	300538	311215	303724	346001	321823	354229	311124	329773	332822	395539	323500	339909	326768	303166	328119	1.08994	0.366998
Q9UBB4	ATXN10	Ataxin-10	other	15	8.47722	1.80092e+06	1.94466e+06	1.91655e+06	1.78146e+06	1.9673e+06	1.81842e+06	1.98679e+06	1.85839e+06	1.87429e+06	1.77606e+06	1.97239e+06	1.76033e+06	1.83215e+06	1.94865e+06	1.87507e+06	2.0411e+06	1.05283	0.494054
P0C7T5	ATXN1L	Ataxin-1-like	other	2	6.42729	56758.6	47900.3	48110.5	43524.4	47674.6	47316.2	49753.2	46621	47265.6	46834	52939.4	45263.2	45501.4	51434.1	44077.8	41621.5	1.0226	0.628429
Q99700	ATXN2	Ataxin-2	other	16	7.86475	1.64472e+06	1.71718e+06	1.697e+06	1.54976e+06	1.64315e+06	1.66261e+06	1.67583e+06	1.49732e+06	1.63623e+06	1.6486e+06	1.43743e+06	1.65314e+06	1.6878e+06	1.54436e+06	1.66803e+06	1.54835e+06	0.994664	0.699904
Q8WWM7	ATXN2L	Ataxin-2-like protein	other	21	8.18994	1.51047e+06	1.5933e+06	1.60184e+06	1.45304e+06	1.52074e+06	1.50588e+06	1.54786e+06	1.44592e+06	1.56446e+06	1.58639e+06	1.44154e+06	1.58443e+06	1.63508e+06	1.56651e+06	1.59556e+06	1.67268e+06	1.07445	0.397503
P54252	ATXN3	Ataxin-3	peptidase	6	7.89669	267816	245199	257388	293498	283933	287057	255918	278078	277429	309399	283853	275131	286798	311586	273196	289212	1.07872	0.443623
Q96GX2	ATXN7L3B	Ataxin-7-like protein 3B	other	3	8.21827	370690	385962	375643	346104	384502	344808	372150	351846	348756	370014	399533	362597	381565	365600	378330	356965	1.06461	0.433114
Q13825	AUH	Methylglutaconyl-CoA hydratase, mitochondrial	enzyme	16	9.63199	5.90888e+06	5.64055e+06	6.26496e+06	5.50376e+06	5.97359e+06	6.47558e+06	5.48455e+06	6.31887e+06	6.14e+06	5.22773e+06	6.34084e+06	5.53306e+06	5.9103e+06	5.43754e+06	5.52621e+06	5.05535e+06	0.949413	0.510469
Q9Y679	AUP1	Lipid droplet-regulating VLDL assembly factor AUP1	other	11	8.32709	810554	896893	875064	804651	814101	834446	801194	798584	843219	820782	691293	773504	758752	625632	723452	772740	0.892295	0.291655
Q9NWT8	AURKAIP1	Aurora kinase A-interacting protein	enzyme	1	7.82325	143066	184986	169528	223443	206510	158002	158973	192912	150520	147805	112416	150302	169556	161100	205885	148370	0.817453	0.355433
Q8NBF6	AVL9	Late secretory pathway protein AVL9 homolog	other	6	7.35307	603280	477410	503003	539738	519795	506589	520864	465812	514526	500267	619281	494307	490720	515164	524122	529800	1.07007	0.457141
O15169;Q9UPN3	AXIN1;MACF1	Axin-1;Microtubule-actin cross-linking factor 1, isoforms 1/2/3/5	other	175	8.05262	1.66997e+07	1.72256e+07	1.73624e+07	1.77141e+07	1.69777e+07	1.68084e+07	1.69284e+07	1.76229e+07	1.71225e+07	1.72896e+07	1.77062e+07	1.75666e+07	1.75255e+07	1.71342e+07	1.73455e+07	1.68349e+07	1.03642	0.561432
P25311	AZGP1	Zinc-alpha-2-glycoprotein	transporter	17	9.46232	9.02283e+06	7.19131e+06	8.99877e+06	1.00141e+07	7.45084e+06	1.01512e+07	7.48019e+06	5.42446e+06	8.03669e+06	6.39266e+06	4.52448e+06	1.15597e+07	7.60422e+06	5.01903e+06	6.72182e+06	7.84304e+06	0.895818	0.572675
Q9H6S1	AZI2	5-azacytidine-induced protein 2	other	2	6.99121	148766	155956	147944	154058	147454	149650	145535	146380	159431	152729	154112	141368	145801	140018	144043	148982	0.994163	0.696735
P20160	AZU1	Azurocidin	peptidase	4	7.74366	312087	146465	112711	175056	115110	103948	116843	99730.7	117802	116015	128440	157987	186283	189122	146138	118443	1.17004	0.53805
P61769	B2M	Beta-2-microglobulin	transmembrane receptor	3	9.07096	308134	276589	315187	365973	286483	383096	283030	279526	323032	299432	316281	319107	267537	267991	285663	353694	0.998408	0.718554
Q96L58	B3GALT6	Beta-1,3-galactosyltransferase 6	enzyme	2	6.94211	98689.5	105668	109272	110425	116987	103237	109508	115938	105705	116454	156284	115825	119357	112164	132114	120519	1.18569	0.307035
Q9NPZ5;O94766	B3GAT2;B3GAT3	Galactosylgalactosylxylosylprotein 3-beta-glucuronosyltransferase 2;Galactosylgalactosylxylosylprotein 3-beta-glucuronosyltransferase 3	enzyme	6	7.56501	307005	275109	288640	322532	288632	287438	297885	297035	298146	270080	336569	273693	266955	281428	270813	273948	0.989289	0.682035
Q6Y288	B3GLCT	Beta-1,3-glucosyltransferase	enzyme	2	7.03559	86227.4	78998.4	88572.3	97395.8	100489	83134.7	89620.3	107057	86384.5	83559.5	73523.1	79019.2	88421.6	88328.3	86926.3	78866.5	0.886909	0.371078
P15291	B4GALT1	Beta-1,4-galactosyltransferase 1	enzyme	5	7.43827	342295	371431	355411	338996	333660	351769	349399	357015	335515	356050	381267	388348	362586	367893	335327	367849	1.11557	0.277172
O43505	B4GAT1	Beta-1,4-glucuronyltransferase 1	enzyme	5	7.52389	559477	580055	567364	604445	559712	607211	571613	556389	573393	553208	638648	548318	573498	541490	558186	578300	1.01392	0.667394
Q9UPM9	B9D1	B9 domain-containing protein 1	other	3	7.50891	119827	118201	117988	124804	107458	118715	120990	118289	124555	114220	140320	119831	111290	114045	111660	113192	1.0394	0.54765
Q9NWV8	BABAM1	BRISC and BRCA1-A complex member 1	other	6	8.00719	646401	687462	632707	582136	625687	675476	602536	665613	646798	644834	489860	679146	667013	634159	674710	679442	1.00361	0.713056
Q9NXR7	BABAM2	BRISC and BRCA1-A complex member 2	other	6	8.06472	760219	756327	741179	765228	714627	823222	637697	835789	847055	694743	778057	785333	675673	652183	738321	754100	0.980526	0.651481
Q92934	BAD	Bcl2-associated agonist of cell death	other	4	7.9268	433161	447210	444966	419870	445205	417223	421973	384299	452972	394676	342143	462508	411504	384408	442403	370202	0.961861	0.552008
Q99933	BAG1	BAG family molecular chaperone regulator 1	other	6	7.97116	596493	611083	622124	627959	596465	636581	615200	608625	586140	612234	532637	609657	609184	563925	585397	573451	0.958038	0.537551
O95816	BAG2	BAG family molecular chaperone regulator 2	other	13	8.52751	950029	978696	911488	930201	953783	898191	974921	1.13295e+06	912766	1.0246e+06	956631	990102	1.02097e+06	1.2122e+06	987709	1.12657e+06	1.13175	0.359131
O95817	BAG3	BAG family molecular chaperone regulator 3	other	26	8.55837	2.09372e+06	2.25411e+06	2.04133e+06	2.11428e+06	2.33794e+06	1.93798e+06	2.21053e+06	2.00307e+06	2.32642e+06	2.31376e+06	2.19578e+06	2.87089e+06	2.37278e+06	2.12429e+06	2.77772e+06	2.35729e+06	1.20121	0.171762
O95429	BAG4	BAG family molecular chaperone regulator 4	other	1	6.79419	55568.4	42327.2	41466.7	36634.6	40109.1	38533	40323.6	38950.7	43837.6	45304	25622	40319.2	44686	45933.7	39876.5	37600.7	0.943311	0.583733
Q9UL15	BAG5	BAG family molecular chaperone regulator 5	other	10	8.07482	675767	686758	676522	637822	636723	750096	663821	769260	755815	695191	707747	703548	658810	714626	647538	764113	1.05381	0.469354
P46379	BAG6	Large proline-rich protein BAG6	enzyme	26	8.47029	3.027e+06	2.88957e+06	2.9025e+06	2.90513e+06	2.84013e+06	2.87757e+06	2.94727e+06	2.763e+06	2.8564e+06	2.80583e+06	2.84414e+06	2.88557e+06	2.92117e+06	2.92033e+06	2.81616e+06	2.87892e+06	1.03041	0.56432
Q9UQB8	BAIAP2	Brain-specific angiogenesis inhibitor 1-associated protein 2	kinase	30	8.49761	4.42804e+06	4.53244e+06	4.77352e+06	4.30269e+06	4.23725e+06	4.11395e+06	4.59966e+06	3.73388e+06	3.9948e+06	4.04174e+06	3.99823e+06	4.7987e+06	3.84691e+06	3.27062e+06	3.88086e+06	3.4479e+06	0.954705	0.539659
Q6UXY1	BAIAP2L2	Brain-specific angiogenesis inhibitor 1-associated protein 2-like protein 2	other	5	7.14305	314208	298758	292593	320265	306547	314130	297722	263095	289372	286404	485056	300961	295088	285750	279194	279304	1.11664	0.440104
Q16611	BAK1	Bcl-2 homologous antagonist/killer	transporter	3	8.05339	81646.7	81183.1	79936.8	95507.4	95371.3	89487.5	86310	94486.7	92977.4	94758.2	95209.7	86381.6	97718.7	103833	90350	88117.9	1.06292	0.506902
O75531	BANF1	Barrier-to-autointegration factor	other	7	9.64394	3.22082e+06	3.50215e+06	3.51001e+06	2.83625e+06	3.51093e+06	3.57124e+06	3.44091e+06	5.07204e+06	4.13984e+06	3.98752e+06	3.17953e+06	3.71115e+06	3.7675e+06	3.61346e+06	4.11222e+06	3.99325e+06	1.03253	0.653192
Q8IXM2	BAP18	Chromatin complexes subunit BAP18	NA	4	8.06247	553319	566560	549695	549601	589576	526063	552683	576979	523541	551696	593419	519374	518494	555721	510079	543046	1.01687	0.655136
Q6ZT62	BARGIN	Bargin	NA	7	6.92007	173433	182854	161556	156966	162527	167579	174511	197994	174923	200239	231449	170719	164178	194845	182865	232879	1.20784	0.234358
P80723	BASP1	Brain acid soluble protein 1	transcription regulator	15	8.97051	2.47656e+06	2.63083e+06	1.88921e+06	1.635e+06	1.95685e+06	2.48037e+06	2.08949e+06	2.88076e+06	3.13799e+06	2.54068e+06	1.39189e+06	2.78879e+06	2.52529e+06	2.40038e+06	3.19689e+06	3.34135e+06	1.09502	0.588796
Q07812	BAX	Apoptosis regulator BAX	transporter	5	8.6755	1.16641e+06	1.1818e+06	1.21664e+06	1.25961e+06	1.26356e+06	1.22731e+06	1.19238e+06	1.1211e+06	1.14358e+06	1.18219e+06	1.15549e+06	1.17808e+06	1.24153e+06	1.13849e+06	1.32864e+06	1.19208e+06	1.00648	0.702458
Q9UIG0	BAZ1B	Tyrosine-protein kinase BAZ1B	transcription regulator	20	8.21812	2.06464e+06	1.12498e+06	1.22103e+06	1.03145e+06	1.31709e+06	1.14236e+06	1.57791e+06	1.20621e+06	1.19777e+06	1.23231e+06	1.18942e+06	1.12008e+06	1.20318e+06	1.55582e+06	1.08825e+06	1.05809e+06	0.997838	0.718651
O75936	BBOX1	Gamma-butyrobetaine dioxygenase	enzyme	20	9.83765	1.08778e+07	1.04519e+07	1.15549e+07	9.79028e+06	1.17088e+07	1.15482e+07	1.0317e+07	9.64582e+06	9.7618e+06	9.50927e+06	9.69912e+06	9.04778e+06	9.56645e+06	7.67405e+06	1.10863e+07	9.44504e+06	0.872748	0.295105
Q8NFJ9	BBS1	Bardet-Biedl syndrome 1 protein	other	5	7.03153	122374	107924	109053	112941	111695	112897	119880	105726	121270	107190	143553	109311	105349	122602	103721	112925	1.09032	0.34208
Q9BXC9	BBS2	Bardet-Biedl syndrome 2 protein	other	4	7.02461	294347	271114	256388	279120	276472	266749	280361	274094	281494	269017	340492	267952	255189	291680	266622	279667	1.08522	0.351768
Q96RK4	BBS4	Bardet-Biedl syndrome 4 protein	other	2	6.81098	173369	166429	149926	169804	174025	190101	152626	192329	206642	175295	204916	156817	165751	180957	174118	217022	1.07046	0.43028
Q3SYG4	BBS9	Protein PTHB1	other	3	6.77363	68374.8	68761.7	62012.4	59443.9	69384	77284.4	69664.8	63234.4	67845.9	73720.1	70101.1	70650.3	73030.8	70700.1	77177	72073	1.10039	0.350568
Q8WY36	BBX	HMG box transcription factor BBX	transcription regulator	2	6.8793	118421	96614.2	101538	110511	110058	104175	110781	81408.2	100135	98510.6	138979	94158.5	99737.9	100196	93491.2	88548.3	1.03694	0.628498
P50895	BCAM	Basal cell adhesion molecule	transmembrane receptor	25	9.29964	8.61485e+06	1.01202e+07	9.53275e+06	9.56834e+06	1.09225e+07	8.9123e+06	9.37681e+06	1.07999e+07	9.42934e+06	1.00305e+07	9.3281e+06	8.89706e+06	1.00388e+07	1.10409e+07	8.8666e+06	1.13336e+07	1.0568	0.566832
Q9UHQ4	BCAP29	B-cell receptor-associated protein 29	transporter	6	7.92343	299514	346955	291364	288954	316097	314655	293881	361631	355095	363227	273645	362240	352956	323308	361116	368021	1.08712	0.460843
P51572	BCAP31	B-cell receptor-associated protein 31	transporter	20	9.61327	3.889e+06	4.44612e+06	4.58454e+06	3.80552e+06	4.29841e+06	4.78805e+06	4.20964e+06	4.44192e+06	4.78547e+06	4.49158e+06	3.08825e+06	4.62448e+06	4.55092e+06	3.74715e+06	4.51832e+06	4.50733e+06	0.954141	0.591187
P56945	BCAR1	Breast cancer anti-estrogen resistance protein 1	other	10	7.56322	691206	624579	652386	639410	660492	582650	684157	607751	632202	653835	749873	634595	646248	708363	603689	617714	1.0945	0.354683
O75815	BCAR3	Breast cancer anti-estrogen resistance protein 3	other	5	6.95704	374484	372849	372061	340861	333770	376350	326841	394171	376156	334636	347848	353772	357946	334805	375053	373100	0.992099	0.695667
O75934	BCAS2	Pre-mRNA-splicing factor SPF27	other	11	8.37607	929784	881038	902773	895609	908615	925378	909622	983121	954614	881135	1.25107e+06	877956	887681	977422	900886	949267	1.0979	0.365217
Q9H6U6	BCAS3	BCAS3 microtubule associated cell migration factor	other	6	7.33429	477902	469016	502127	457773	473252	494633	473578	455153	496118	466565	478591	470847	465615	460807	472747	459302	1.01254	0.661157
O15382	BCAT2	Branched-chain-amino-acid aminotransferase, mitochondrial	enzyme	19	9.13878	2.44012e+06	2.90105e+06	2.74e+06	3.20456e+06	2.51769e+06	2.11758e+06	2.37793e+06	2.7322e+06	2.39429e+06	2.34311e+06	1.82276e+06	2.62756e+06	2.8606e+06	3.09567e+06	3.7016e+06	2.41018e+06	0.98328	0.698662
Q9P287	BCCIP	BRCA2 and CDKN1A-interacting protein	other	8	7.603	515227	436364	421668	394462	429298	432361	457388	398573	434667	420616	503572	443321	432725	416585	412558	427386	1.07662	0.360526
P06276	BCHE	Cholinesterase	enzyme	2	6.8726	232153	201235	192036	178758	184509	213035	197456	136022	171846	178698	173989	184789	153529	158052	157018	135018	0.913839	0.431668
P12694	BCKDHA	2-oxoisovalerate dehydrogenase subunit alpha, mitochondrial	enzyme	22	9.4326	7.95871e+06	7.49579e+06	7.40112e+06	7.04232e+06	6.94594e+06	7.2503e+06	7.30913e+06	7.44395e+06	7.53117e+06	6.40758e+06	6.72467e+06	7.18809e+06	6.97166e+06	6.72462e+06	6.98596e+06	6.3668e+06	0.947343	0.412785
P21953	BCKDHB	2-oxoisovalerate dehydrogenase subunit beta, mitochondrial	enzyme	12	9.26881	4.35207e+06	4.74367e+06	4.61007e+06	4.05827e+06	4.21667e+06	4.32691e+06	4.40557e+06	4.77316e+06	4.54167e+06	3.88669e+06	3.2662e+06	4.44392e+06	4.15174e+06	3.95336e+06	4.29984e+06	3.96389e+06	0.911898	0.380392
O14874	BCKDK	[3-methyl-2-oxobutanoate dehydrogenase [lipoamide]] kinase, mitochondrial	kinase	11	8.58148	1.14872e+06	1.10729e+06	1.1815e+06	1.22173e+06	1.09185e+06	1.14524e+06	1.11341e+06	1.13829e+06	1.15207e+06	1.06829e+06	1.20934e+06	1.1522e+06	1.06815e+06	1.0349e+06	1.1438e+06	1.09137e+06	1.00005	0.721919
O95999	BCL10	B-cell lymphoma/leukemia 10	transcription regulator	4	8.51356	247912	262307	259512	251023	254330	266718	249449	214610	237775	240328	254769	225235	220581	224023	242073	238924	0.971389	0.600809
P10415	BCL2	Apoptosis regulator Bcl-2	transporter	2	7.6124	77687.3	105730	92524.3	116777	112840	127778	98607.7	144194	136992	118657	120153	108428	102068	132961	110690	109233	1.02661	0.659302
Q07817	BCL2L1	Bcl-2-like protein 1	other	3	8.46645	734317	744964	802397	750859	706503	741528	728284	645655	740576	683450	795282	698829	656218	639569	662302	606667	0.96285	0.571091
Q9BXK5	BCL2L13	Bcl-2-like protein 13	other	16	8.8457	4.29858e+06	4.40773e+06	4.1923e+06	4.33407e+06	3.94654e+06	4.16997e+06	3.8674e+06	3.61164e+06	4.1426e+06	3.93379e+06	3.3859e+06	4.13504e+06	3.85866e+06	3.34932e+06	3.8156e+06	4.13968e+06	0.948629	0.520821
Q92843	BCL2L2	Bcl-2-like protein 2	other	2	7.78677	163279	146093	166166	176912	163150	164418	165881	138898	153506	151169	192565	152474	149772	154749	151953	144027	1.0226	0.653401
Q9NYF8	BCLAF1	Bcl-2-associated transcription factor 1	transcription regulator	22	8.44034	1.3418e+06	1.44758e+06	1.37762e+06	1.37584e+06	1.38658e+06	1.48404e+06	1.42672e+06	1.76326e+06	1.61361e+06	1.44587e+06	1.39219e+06	1.41517e+06	1.58625e+06	1.48379e+06	1.5078e+06	1.71725e+06	1.03295	0.61476
P11274	BCR	Breakpoint cluster region protein	kinase	24	7.9287	2.01477e+06	1.91879e+06	1.95256e+06	1.91137e+06	2.05647e+06	2.22241e+06	2.15072e+06	1.73761e+06	1.92632e+06	1.90273e+06	2.13153e+06	1.98205e+06	1.97156e+06	1.87975e+06	1.94332e+06	1.89553e+06	1.02713	0.604841
Q9Y276	BCS1L	Mitochondrial chaperone BCS1	enzyme	18	8.65519	2.13869e+06	1.8065e+06	2.2626e+06	2.05162e+06	2.03176e+06	2.33579e+06	1.97313e+06	2.34441e+06	2.18149e+06	1.89044e+06	2.47002e+06	1.94328e+06	2.04699e+06	2.17398e+06	1.97821e+06	1.93015e+06	0.994555	0.706887
Q02338	BDH1	D-beta-hydroxybutyrate dehydrogenase, mitochondrial	enzyme	17	9.36182	5.50793e+06	5.90529e+06	6.72607e+06	6.25539e+06	6.0004e+06	4.71885e+06	5.55138e+06	7.20891e+06	6.1663e+06	6.09894e+06	5.6019e+06	4.97114e+06	5.30861e+06	6.37805e+06	4.88405e+06	5.17921e+06	0.931419	0.547014
Q9BUT1	BDH2	3-hydroxybutyrate dehydrogenase type 2	enzyme	16	9.73549	6.28394e+06	6.88735e+06	7.46904e+06	6.3302e+06	6.97014e+06	6.98842e+06	5.82118e+06	5.66018e+06	6.53068e+06	5.86939e+06	5.91297e+06	6.41258e+06	5.83351e+06	4.93112e+06	5.56168e+06	5.33453e+06	0.900314	0.358866
Q14457	BECN1	Beclin-1	other	7	7.51119	368602	366370	369785	339283	382202	373622	377754	377420	359642	367401	405318	353336	368178	380929	353638	361546	1.04447	0.517608
O15155	BET1	BET1 homolog	transporter	2	7.77369	46740.7	49649.4	57134.6	61854.6	70878.3	63813.6	58443.1	54741.1	61564.2	61830	119653	58886.3	60122.4	60027.7	60445.8	66214.9	1.25315	0.338296
Q9NYM9	BET1L	BET1-like protein	transporter	3	7.68493	135021	133197	124227	135728	134771	127180	149997	118241	126737	130720	162850	127883	127531	128041	127020	123780	1.05978	0.502434
Q9NWD9	BEX4	Protein BEX4	other	1	6.93858	4981.25	4688.71	5624.87	7488.31	6133.75	5722.39	6826.7	5350.61	7487.87	6569.45	5770.55	6358.74	6255.51	6597.2	5112.42	7653.19	1.1191	0.46073
P21810	BGN	Biglycan	other	16	10.0037	9.78062e+06	9.963e+06	8.28486e+06	8.43051e+06	1.10119e+07	1.06471e+07	1.11668e+07	1.26111e+07	1.22614e+07	1.44772e+07	1.06251e+07	1.13237e+07	2.07795e+07	1.74195e+07	1.63804e+07	2.27207e+07	1.48155	0.23811
Q93088	BHMT	Betaine--homocysteine S-methyltransferase 1	enzyme	35	10.4446	4.55366e+07	4.74988e+07	4.81848e+07	3.67705e+07	5.27869e+07	3.96926e+07	4.33802e+07	3.59066e+07	3.84126e+07	4.58959e+07	3.18073e+07	3.88269e+07	4.07631e+07	2.41479e+07	4.29331e+07	2.73173e+07	0.777973	0.0694183
Q9H2M3	BHMT2	S-methylmethionine--homocysteine S-methyltransferase BHMT2	enzyme	22	9.62356	1.15682e+07	1.37492e+07	1.25998e+07	9.71662e+06	1.4643e+07	1.09169e+07	1.17465e+07	9.36802e+06	9.80361e+06	1.24791e+07	8.69356e+06	8.99939e+06	1.10397e+07	6.50605e+06	1.06076e+07	6.78217e+06	0.734091	0.057764
Q9H694	BICC1	Protein bicaudal C homolog 1	other	9	7.44204	709021	591160	574708	560459	570687	596141	609984	519962	588977	578104	570359	543816	611892	716351	576055	537556	1.03621	0.594985
Q8TD16	BICD2	Protein bicaudal D homolog 2	other	11	7.1461	407728	356425	354878	406439	358062	371377	392069	420105	380784	399513	379836	477788	374741	429748	380176	430083	1.15025	0.276674
Q6ZP65	BICDL1	BICD family-like cargo adapter 1	other	2	6.53823	69951.7	58207.4	60545.5	53554.8	58973.7	54217.9	61267.4	52523.8	55170	56163.3	73641.2	53622.1	55382	61367.5	48600.2	52747.6	1.0688	0.493429
P55957	BID	BH3-interacting domain death agonist	other	2	7.87035	120850	124121	125617	128697	122209	122814	122641	121525	133512	122695	150519	119078	112746	121729	123531	130207	1.05912	0.464804
O00499;Q9UBW5	BIN1;BIN2	Myc box-dependent-interacting protein 1;Bridging integrator 2	other	25	8.88324	3.70339e+06	4.02883e+06	4.35537e+06	4.11835e+06	3.82584e+06	3.72211e+06	4.19364e+06	3.38719e+06	3.89903e+06	3.39316e+06	2.92971e+06	4.22101e+06	3.61917e+06	3.02118e+06	3.82896e+06	3.40582e+06	0.915772	0.434639
Q9NQY0	BIN3	Bridging integrator 3	other	7	7.74418	603813	612004	571089	673151	647899	611629	650158	667469	640723	660261	725883	652631	681526	704472	638253	666033	1.10776	0.339284
Q13489;Q13490	BIRC3;BIRC2	Baculoviral IAP repeat-containing protein 3;Baculoviral IAP repeat-containing protein 2	enzyme	3	NA	163758	151526	142305	151073	149282	150299	167542	136984	132582	150994	176291	161477	156684	169294	148464	154940	1.14785	0.238132
Q9NR09	BIRC6	Baculoviral IAP repeat-containing protein 6	enzyme	25	7.02354	1.00667e+06	1.02684e+06	1.02986e+06	1.07402e+06	1.01503e+06	1.09179e+06	1.04709e+06	1.03297e+06	1.05558e+06	1.03377e+06	1.11285e+06	1.02776e+06	979420	1.08586e+06	982231	1.08267e+06	1.04632	0.48447
Q13867	BLMH	Bleomycin hydrolase	peptidase	14	8.57181	1.62916e+06	1.60768e+06	1.57689e+06	1.3988e+06	1.51953e+06	1.6863e+06	1.54001e+06	1.42075e+06	1.52587e+06	1.53207e+06	1.55854e+06	1.67179e+06	1.47034e+06	1.43654e+06	1.59537e+06	1.36682e+06	1.02493	0.600107
P78537	BLOC1S1	Biogenesis of lysosome-related organelles complex 1 subunit 1	other	3	7.91421	631591	620398	620810	610252	624763	587861	601191	583294	601287	585973	584692	639731	582633	579910	618847	588744	1.02474	0.593519
Q6QNY1	BLOC1S2	Biogenesis of lysosome-related organelles complex 1 subunit 2	other	4	8.19315	190524	206378	217240	186995	213279	218554	175724	200482	208709	189951	230217	202538	192069	174479	200896	187851	1.00924	0.695774
Q6QNY0	BLOC1S3	Biogenesis of lysosome-related organelles complex 1 subunit 3	transporter	8	8.23328	521737	520867	535655	531157	569020	536876	568811	524247	534015	550097	667793	516152	533463	513802	561378	557861	1.06941	0.469588
Q9NUP1	BLOC1S4	Biogenesis of lysosome-related organelles complex 1 subunit 4	other	3	7.92374	342923	365605	383139	355297	341533	368843	344509	378081	356105	347557	381637	389350	330958	309302	359597	333055	1.00826	0.696836
Q8TDH9	BLOC1S5	Biogenesis of lysosome-related organelles complex 1 subunit 5	other	7	8.26359	99398.1	119898	117073	133959	132211	147508	133604	129735	133868	132261	146285	122518	126988	128061	130557	121733	1.01901	0.671513
Q9UL45	BLOC1S6	Biogenesis of lysosome-related organelles complex 1 subunit 6	other	2	8.00924	25967.5	25436.9	28851.6	29655.9	28499.7	26478.2	30273.5	28312.1	28011.6	27203	25586.9	28494.7	24738.4	27420.5	27096.6	24987.5	0.980859	0.656602
P53004	BLVRA	Biliverdin reductase A	enzyme	16	8.96558	1.6623e+06	1.59599e+06	1.76358e+06	1.59147e+06	1.66855e+06	1.63048e+06	1.63507e+06	1.65191e+06	1.76083e+06	1.6058e+06	1.70847e+06	1.74229e+06	1.72459e+06	1.67726e+06	1.79433e+06	1.65643e+06	1.06393	0.423595
P30043	BLVRB	Flavin reductase (NADPH)	enzyme	10	9.83206	9.03445e+06	5.97215e+06	6.50404e+06	6.35297e+06	6.96492e+06	6.25706e+06	6.84697e+06	5.22819e+06	6.48601e+06	6.28685e+06	5.80108e+06	6.55834e+06	6.54141e+06	7.1293e+06	6.3931e+06	5.31187e+06	1.00468	0.710923
P35226;P35227	BMI1;PCGF2	Polycomb complex protein BMI-1;Polycomb group RING finger protein 2	transcription regulator	5	8.09423	628906	655669	671531	702329	678738	704723	586845	749826	761706	686688	505884	655844	633152	612685	656323	700636	0.91666	0.445356
Q9NSY1	BMP2K	BMP-2-inducible protein kinase	kinase	11	7.29469	647765	587124	582747	564697	602410	610300	679012	486838	557201	567016	657934	612899	563518	565924	556601	517577	1.04864	0.515308
Q14692	BMS1	Ribosome biogenesis protein BMS1 homolog	other	6	7.01055	313931	244247	249768	306116	237891	256544	269001	248443	244849	279949	308615	239940	244365	292435	215852	229063	1.01534	0.686553
Q12981	BNIP1	Vesicle transport protein SEC20	transporter	6	7.85254	530357	525731	563335	487955	487541	514550	527364	439693	505086	469295	510628	482002	498505	440206	482666	501700	0.992702	0.695768
Q12983;O60238	BNIP3;BNIP3L	BCL2/adenovirus E1B 19 kDa protein-interacting protein 3;BCL2/adenovirus E1B 19 kDa protein-interacting protein 3-like	other	6	7.85271	395954	221054	236938	192400	221694	229470	182479	197003	217138	215744	187331	201765	223891	218495	227069	170979	0.911365	0.527632
Q8NFC6	BOD1L1	Biorientation of chromosomes in cell division protein 1-like 1	other	4	6.23674	316136	343571	344772	342105	335247	348464	352242	385184	357759	373252	371078	361635	360548	386584	361721	386710	1.10463	0.351039
Q9UMX3	BOK	Bcl-2-related ovarian killer protein	other	4	7.52055	230150	249194	231956	248679	231695	232961	247930	262629	254208	250977	275066	251700	221901	265237	231020	228919	1.06666	0.439941
Q9Y3E2	BOLA1	BolA-like protein 1	other	2	7.67181	422368	378521	385758	368967	387655	360728	389675	322726	353923	361043	488749	390064	347675	362150	348774	316623	1.07878	0.453991
Q9H3K6	BOLA2	BolA-like protein 2	other	5	9.04497	397254	405595	414848	409883	391260	358566	386853	387195	391350	404350	400814	384947	411902	388093	429859	387896	1.03206	0.595699
Q53S33	BOLA3	BolA-like protein 3	other	4	8.35118	704045	685496	704964	638894	641954	631236	610870	647122	629836	578406	848708	727098	589283	571824	592376	556063	1.05599	0.548107
Q14137	BOP1	Ribosome biogenesis protein BOP1	other	14	7.55434	572146	578110	563183	609200	618617	565658	591216	576133	573657	570107	646775	553197	593011	564777	534926	525419	1.00154	0.717111
Q969J3	BORCS5	BLOC-1-related complex subunit 5	other	6	7.65377	466522	465228	433155	460614	442142	432145	448147	438119	460552	473918	534579	467019	470081	462621	454879	472998	1.11104	0.277169
Q96GS4	BORCS6	BLOC-1-related complex subunit 6	other	6	7.91952	588331	562110	563450	591626	603173	612751	612826	580477	592066	619548	593229	572423	583216	677009	614915	561400	1.04038	0.558666
Q96B45	BORCS7	BLOC-1-related complex subunit 7	other	4	7.81761	352982	402314	372537	350935	352649	370687	354809	368714	378970	370843	369607	416380	392350	344969	368584	385658	1.07841	0.388727
Q96FH0	BORCS8	BLOC-1-related complex subunit 8	other	5	7.87979	828103	733072	745408	764080	749874	697257	786655	690818	706894	722037	952377	754366	730687	740775	751182	724441	1.09763	0.373013
P07738	BPGM	Bisphosphoglycerate mutase	phosphatase	10	8.61534	1.57951e+06	755230	828486	899904	910292	873651	1.04678e+06	871517	894633	905982	807963	882259	892118	1.21994e+06	897618	793428	1.01121	0.705325
Q86WA6	BPHL	Valacyclovir hydrolase	enzyme	19	9.86394	1.16972e+07	8.41213e+06	1.2295e+07	1.05097e+07	1.15893e+07	1.10394e+07	9.79353e+06	8.97285e+06	1.01882e+07	9.26889e+06	8.1631e+06	7.69111e+06	9.25309e+06	6.14087e+06	8.4384e+06	7.21467e+06	0.719178	0.0765289
P17213	BPI	Bactericidal permeability-increasing protein	transporter	2	7.5909	97185	83946.4	81111.2	67699.7	61441	94541.8	59899	55064.7	60785.6	52462.6	77615.6	61734.1	58497.3	33165.9	69982.6	28202.9	0.673194	0.262526
O95861	BPNT1	3'(2'),5'-bisphosphate nucleotidase 1	phosphatase	17	8.99606	3.63882e+06	3.78293e+06	3.94683e+06	3.75358e+06	3.91119e+06	3.75331e+06	3.8888e+06	3.34687e+06	3.77546e+06	3.7726e+06	4.22292e+06	3.77996e+06	3.63994e+06	3.49585e+06	3.69641e+06	3.27679e+06	1.02351	0.628148
Q9NX62	BPNT2	Golgi-resident adenosine 3',5'-bisphosphate 3'-phosphatase	enzyme	8	8.05854	624921	671162	659063	639047	661255	682675	647040	671278	649313	685352	809945	680227	665013	670041	669145	636603	1.08732	0.387058
Q12830	BPTF	Nucleosome-remodeling factor subunit BPTF	transcription regulator	5	7.29259	191887	169824	185635	140780	151812	164583	193177	204650	178391	192262	204185	172464	213397	194992	160469	172500	1.10555	0.4496
P15056	BRAF	Serine/threonine-protein kinase B-raf	kinase	8	6.90122	134094	132908	134085	128477	141550	146963	135743	140569	147247	136035	149658	135944	140336	145575	140400	149871	1.07497	0.362939
Q7Z569	BRAP	BRCA1-associated protein	enzyme	2	6.67122	81581.7	82255.3	73211.1	77967.3	79485.1	90233.1	84297.8	88567.4	87705.1	88348.5	73453	82927	87599.3	104107	87345.4	90608.5	1.07181	0.488662
Q6PJG6	BRAT1	BRCA1-associated ATM activator 1	other	7	7.10585	297522	294504	294841	284104	290068	281959	316255	287066	273972	301402	295433	289796	284914	277341	250003	277850	1.0138	0.665673
Q69YU5	BRAWNIN	Protein BRAWNIN	NA	1	7.73756	126423	134294	137638	152192	185985	164922	149274	167863	170180	172008	155603	151056	165217	163276	165044	167613	1.0526	0.575954
P46736	BRCC3	Lys-63-specific deubiquitinase BRCC36	peptidase	9	8.04813	1.37642e+06	1.3179e+06	1.28208e+06	1.45276e+06	1.26758e+06	1.40629e+06	1.27562e+06	1.37703e+06	1.3698e+06	1.28331e+06	1.2782e+06	1.37937e+06	1.27017e+06	1.31207e+06	1.36584e+06	1.38585e+06	1.00781	0.693519
P25440	BRD2	Bromodomain-containing protein 2	kinase	5	7.02926	119294	129378	130551	134188	123294	132278	135825	135497	137095	132768	105591	120030	129094	139842	136276	142535	0.980353	0.665678
Q15059	BRD3	Bromodomain-containing protein 3	kinase	8	7.00056	257310	252568	251397	273179	265998	266131	266953	303633	266806	263293	241097	264719	269556	274273	264046	275736	1.00011	0.721772
O60885;Q58F21	BRD4;BRDT	Bromodomain-containing protein 4;Bromodomain testis-specific protein	kinase	14	7.46816	516122	506295	509804	509728	508780	521799	514557	555593	520647	499525	523399	476251	502097	528915	493057	515195	0.996384	0.708103
Q9NPI1	BRD7	Bromodomain-containing protein 7	transcription regulator	1	6.10178	26701.6	23759.2	27194.2	27831.6	27280.6	27779.9	29160.9	26866.3	25064.8	26977.8	26341.6	24627.6	24328.7	28575	25571.3	23806.3	0.972525	0.623985
Q9H0E9	BRD8	Bromodomain-containing protein 8	transcription regulator	2	6.46534	134457	125146	132352	128018	135746	135985	149569	136644	129263	134845	181336	131333	132366	142155	124242	132149	1.10337	0.382814
Q92994	BRF1	Transcription factor IIIB 90 kDa subunit	transcription regulator	3	8.10887	100405	95809	98423.2	74713.8	76754.8	77546	73062.7	81526.7	85409.5	80461.4	100416	87037	79692.3	72940.6	86402.5	77570.5	1.05345	0.568769
Q8WY22	BRI3BP	BRI3-binding protein	other	3	8.11049	187508	199931	201847	189980	207766	180617	196732	211014	202163	202804	181696	199742	196311	213624	190323	193427	1.03452	0.587664
Q8TDN6	BRIX1	Ribosome biogenesis protein BRX1 homolog	other	10	8.01733	564038	575119	545114	565739	538443	606552	566275	585753	650542	560931	649097	585720	560616	569894	555687	556302	1.04262	0.469053
Q8WUW1	BRK1	Protein BRICK1	other	6	8.96753	688340	735132	712965	684535	721024	719583	726389	803734	749798	713417	731888	736012	692642	767424	727027	708373	1.03692	0.556733
Q5VW32	BROX	BRO1 domain-containing protein BROX	other	10	8.56161	924819	955544	955466	881565	943491	959577	917518	1.01256e+06	1.05737e+06	992420	891715	1.04878e+06	1.01214e+06	1.00089e+06	1.02721e+06	1.14264e+06	1.10665	0.344215
Q9NW68	BSDC1	BSD domain-containing protein 1	other	2	7.31067	222691	208790	212639	219473	194289	230119	205831	186266	218149	204501	261775	209945	183749	167530	205020	197817	1.00543	0.708752
P35613	BSG	Basigin	transporter	9	9.06461	1.11058e+06	1.22444e+06	1.25094e+06	1.2885e+06	1.21356e+06	1.23442e+06	1.16803e+06	1.18328e+06	1.20639e+06	1.12368e+06	1.06461e+06	1.31393e+06	1.15882e+06	1.07988e+06	1.24136e+06	1.01515e+06	0.956369	0.560508
Q8WZ55	BSND	Barttin	ion channel	8	8.61789	930775	974556	996900	990316	1.04274e+06	892960	881847	1.20029e+06	928706	934934	749603	981565	1.11785e+06	1.15643e+06	990497	1.02461e+06	1.00703	0.709694
Q5W0U4	BSPRY	B box and SPRY domain-containing protein	other	4	7.39018	850681	593323	536331	689404	652860	534754	624360	482738	515939	463737	454730	644193	651694	644666	596374	653197	1.04249	0.640032
Q10588	BST1	ADP-ribosyl cyclase/cyclic ADP-ribose hydrolase 2	enzyme	6	7.95737	312418	324714	322197	268472	292649	287046	274024	367781	335446	363315	267990	390629	318872	283673	298812	329477	1.08525	0.497442
Q10589	BST2	Bone marrow stromal antigen 2	other	3	8.32699	412203	425114	403589	373913	453419	363303	416359	409971	355164	444819	460755	406524	492215	449811	398486	451039	1.1522	0.324911
O14981	BTAF1	TATA-binding protein-associated factor 172	transcription regulator	4	6.28758	81424	77912.7	82273.3	69192	68710.2	86245.7	89623.4	64219.6	77888.6	80694.4	106391	75690.5	75907.2	78896.7	65911	72427.9	1.10731	0.433633
Q9BX70	BTBD2	BTB/POZ domain-containing protein 2	other	2	6.74642	28938.1	27962.1	28879.2	30235.6	27694.4	30476.9	29123.2	26734.1	29076.2	27109.4	40608.8	26651.4	27560.4	31571.2	24820.6	26924.2	1.07784	0.470977
P35070	BTC	Probetacellulin	growth factor	3	7.57878	201573	189633	179320	190898	195635	168372	187960	188219	222398	207797	209430	181061	191050	226072	195629	174250	1.06917	0.444999
P43251	BTD	Biotinidase	enzyme	10	8.42308	1.52506e+06	1.47656e+06	1.49192e+06	1.32084e+06	1.32964e+06	1.49517e+06	1.30608e+06	1.10846e+06	1.19984e+06	1.26507e+06	1.27059e+06	1.43371e+06	1.3455e+06	1.15535e+06	1.34104e+06	1.02653e+06	0.949602	0.539085
P20290	BTF3	Transcription factor BTF3	transcription regulator	8	8.47532	1.2068e+06	1.3002e+06	1.23979e+06	1.19513e+06	1.24599e+06	1.24472e+06	1.21734e+06	1.28424e+06	1.23464e+06	1.21885e+06	1.1651e+06	1.33911e+06	1.27687e+06	1.18867e+06	1.32835e+06	1.30178e+06	1.04449	0.539355
Q96K17	BTF3L4	Transcription factor BTF3 homolog 4	other	5	8.6106	459085	504422	493897	408620	464666	463791	466263	417025	439548	452776	373040	528983	493098	421682	504466	393548	1.00763	0.697145
Q7KYR7	BTN2A1	Butyrophilin subfamily 2 member A1	other	5	7.4118	66160.6	80809.5	74191.2	98553.3	89944.7	71709	93031.5	78131.8	78418.1	85647.3	105150	71646.9	85014.1	57674.4	83035.4	65796	0.929615	0.581418
P78410;O00478;O00481	BTN3A2;BTN3A3;BTN3A1	Butyrophilin subfamily 3 member A2;Butyrophilin subfamily 3 member A3;Butyrophilin subfamily 3 member A1	other	5	NA	209618	215279	186912	206061	205968	201099	204455	232362	208996	179849	223282	221864	199427	206852	194735	243467	1.0906	0.357959
O43684	BUB3	Mitotic checkpoint protein BUB3	other	13	8.88338	1.62309e+06	1.82357e+06	1.71509e+06	1.71851e+06	1.76596e+06	1.70319e+06	1.72677e+06	1.98412e+06	1.814e+06	1.74768e+06	1.72338e+06	1.64035e+06	1.77371e+06	1.87955e+06	1.71417e+06	1.74317e+06	1.00473	0.707127
O43709	BUD23	Probable 18S rRNA (guanine-N(7))-methyltransferase	enzyme	3	7.75671	120157	113740	110977	115754	116043	119385	122559	119679	113926	113382	118241	115052	121833	128688	118908	124478	1.0601	0.462036
P41223	BUD31	Protein BUD31 homolog	transcription regulator	6	8.39192	237928	235067	228060	291116	240793	277016	236916	360669	311812	250762	232549	239890	252480	285006	265815	320755	0.971087	0.64342
Q13895	BYSL	Bystin	other	2	6.90745	42499.9	51604.4	49729.7	43695.6	42626.6	49143.1	46459.2	61461.1	50383.5	48053.9	78938.7	44100.1	44016.1	45872	51074.3	47018.6	1.07357	0.574063
Q7L1Q6	BZW1	Basic leucine zipper and W2 domain-containing protein 1	translation regulator	15	8.50124	1.44323e+06	1.60841e+06	1.57746e+06	1.42894e+06	1.53108e+06	1.65973e+06	1.48194e+06	1.56796e+06	1.62257e+06	1.54163e+06	1.52741e+06	1.68279e+06	1.50112e+06	1.40655e+06	1.63997e+06	1.69937e+06	1.05634	0.501165
Q9Y6E2	BZW2	Basic leucine zipper and W2 domain-containing protein 2	translation regulator	12	8.04175	1.57951e+06	1.62683e+06	1.44944e+06	1.51044e+06	1.52294e+06	1.50001e+06	1.50873e+06	1.56456e+06	1.48085e+06	1.5466e+06	1.29231e+06	1.66693e+06	1.61101e+06	1.55945e+06	1.5599e+06	1.55198e+06	1.03293	0.595528
Q96A22	C11orf52	Uncharacterized protein C11orf52	other	3	8.51934	418287	448762	429879	427131	417841	400582	466589	407425	429775	444448	386552	504055	488293	410842	502178	480860	1.1067	0.370565
Q9H0W9	C11orf54	Ester hydrolase C11orf54	enzyme	20	10.1884	1.5615e+07	1.77151e+07	1.95189e+07	1.38512e+07	1.7053e+07	1.8868e+07	1.40226e+07	1.46506e+07	1.7126e+07	1.54719e+07	1.05971e+07	2.00208e+07	1.1992e+07	8.70826e+06	1.51799e+07	1.16521e+07	0.807247	0.34462
Q9H3H3	C11orf68	UPF0696 protein C11orf68	other	8	8.10319	1.00828e+06	1.10335e+06	1.04357e+06	986681	1.17007e+06	997227	1.0857e+06	1.15685e+06	1.07637e+06	1.1424e+06	1.09814e+06	1.04591e+06	1.18222e+06	1.39626e+06	1.16476e+06	1.082e+06	1.11071	0.395459
Q7Z7L8	C11orf96	Uncharacterized protein C11orf96	other	3	7.40489	249404	243905	227136	218555	313948	221283	273361	253621	231482	324972	256120	255220	258121	309146	286057	297055	1.19202	0.31807
E9PRG8	C11orf98	Uncharacterized protein C11orf98	other	3	8.33893	376210	390764	398141	391554	374018	382529	392854	403227	408001	370707	426376	373028	385701	405990	402091	447069	1.0712	0.424832
Q9NQ89	C12orf4	Protein C12orf4	other	4	7.77297	220986	188908	176415	214518	252150	218771	219912	202707	212740	196660	201263	278879	223260	248506	287489	378551	1.329	0.248234
Q99622	C12orf57	Protein C10	other	3	7.75371	248327	238068	226974	216842	250102	218812	242092	243021	253979	255375	214514	238363	256393	267315	258327	250793	1.07211	0.433284
Q8WUR7	C15orf40	UPF0235 protein C15orf40	other	4	8.25959	181552	188112	229241	186086	189279	193407	207930	177356	196892	190341	248643	195309	174983	194777	197004	185833	1.09392	0.431935
Q9HAS0	C17orf75	Protein Njmu-R1	other	12	7.95177	840825	863320	884056	875691	894286	920486	868500	837878	899663	850066	883137	850896	863645	865974	861497	860253	1.01228	0.666496
Q9BSJ5	C17orf80	Uncharacterized protein C17orf80	other	3	8.40763	1.83523e+06	1.97478e+06	2.10391e+06	1.6216e+06	1.33667e+06	1.68712e+06	1.7389e+06	1.241e+06	1.65162e+06	1.36834e+06	1.34786e+06	1.65533e+06	1.27706e+06	856271	1.58316e+06	863725	0.744644	0.229653
Q96B23	C18orf25	Uncharacterized protein C18orf25	transcription regulator	1	6.90613	43973.5	38107.7	41259.1	41855	43311.4	34665.1	42077.1	37931.5	37767.2	40075.2	41679.7	34506.6	40747.5	47040.3	36833.4	34651.1	1.00783	0.703522
Q8TCD1	C18orf32	UPF0729 protein C18orf32	other	2	7.94813	33913	53016.1	50928	44394.9	45196.3	54578.3	51912.1	50941	47255.2	58525.2	37117.8	51345.5	58515.7	55176.2	54919.9	53355.9	1.05904	0.615425
Q9NSK7	C19orf12	Protein C19orf12	other	1	7.75683	60651.9	62209.5	74459.8	65383.6	64399.3	67604.3	65783	37556.4	47954.6	53659.1	77793.7	59410.9	50654.3	39831.6	52521.8	42064.4	0.938006	0.613947
Q9UFG5	C19orf25	UPF0449 protein C19orf25	other	6	8.71218	573958	539144	547562	493446	487360	520265	559682	453219	497576	504518	586173	484273	505873	532571	470248	469450	1.03453	0.582588
Q9UNZ5	C19orf53	Leydig cell tumor 10 kDa protein homolog	other	3	8.59148	363125	342743	400503	347969	373365	328568	330000	350379	401053	366806	382818	386554	361664	333335	400649	357319	1.07276	0.439092
Q9NS00	C1GALT1	Glycoprotein-N-acetylgalactosamine 3-beta-galactosyltransferase 1	enzyme	4	7.23885	262062	277138	272276	263574	279976	309393	269581	247481	250292	245516	345326	261854	268460	225199	259500	242826	1.0035	0.713991
Q96EU7	C1GALT1C1	C1GALT1-specific chaperone 1	other	2	6.96291	109204	127567	117969	104992	118253	136418	110221	115685	113851	121037	135366	126623	130405	103117	121551	107052	1.04312	0.589078
Q6ZSJ8	C1orf122	Uncharacterized protein C1orf122	other	3	7.08034	65740.8	72625.2	77116.4	80090.1	73194.9	95200.8	102396	86802.8	92139.1	82759.8	81266.7	84411.3	85501.5	87347.2	88341.2	92008.7	1.06058	0.562668
Q8IYL3	C1orf174	UPF0688 protein C1orf174	other	1	7.25503	15493.6	15326.5	14762	15488	15143.1	15003.1	15033.3	14163.8	16086.7	15043.8	16457.1	14443.2	15882	15468.1	16066.1	16815.8	1.06968	0.405859
Q9H425	C1orf198	Uncharacterized protein C1orf198	other	9	7.75987	503378	591688	486591	544511	665482	525476	565174	663009	590033	657170	684417	570103	696797	691927	642155	723380	1.19591	0.303643
Q8IVY1	C1orf210	Type III endosome membrane protein TEMP	other	1	8.37776	17135.5	12145.1	11017.7	18721.5	12071.3	12143.4	11423.5	10814.5	12167.2	11885.2	10494	9071.87	10142.7	10155.9	10553.8	9499.94	0.754595	0.202811
A1L170	C1orf226	Uncharacterized protein C1orf226	other	3	7.56701	277522	214596	232918	305437	200355	319639	207471	391548	426755	197421	280501	236192	205893	202676	206558	371809	0.89136	0.482102
Q9BWL3	C1orf43	Protein C1orf43	other	1	6.84593	75715	69073.2	76658.2	72917.2	69504.6	74312.4	75570.2	85233.6	78402	79011.3	80376.9	80228.9	73109.4	87762.8	68738.8	75862.4	1.0952	0.366642
Q9BV19	C1orf50	Uncharacterized protein C1orf50	other	6	7.98236	418031	426387	432422	391736	403220	388183	455015	357472	397585	404896	368616	399593	404272	436560	355560	371770	1.01617	0.659763
P02745	C1QA	Complement C1q subcomponent subunit A	other	4	8.19871	569781	395028	343448	397724	421265	445872	460088	535091	409793	424185	476629	552334	364945	588937	457272	570840	1.26194	0.221785
P02746	C1QB	Complement C1q subcomponent subunit B	other	6	8.56095	1.12209e+06	684274	602369	733515	720050	832346	833156	1.00984e+06	789681	757904	814338	1.129e+06	648966	1.10723e+06	898963	1.08726e+06	1.30026	0.265744
Q07021	C1QBP	Complement component 1 Q subcomponent-binding protein, mitochondrial	transcription regulator	9	9.5605	9.45106e+06	9.42917e+06	9.4215e+06	8.60624e+06	8.38714e+06	8.53652e+06	8.34715e+06	8.45505e+06	7.97904e+06	8.04077e+06	7.79018e+06	8.20504e+06	8.3955e+06	7.21144e+06	8.3938e+06	7.71641e+06	0.92022	0.353281
P02747	C1QC	Complement C1q subcomponent subunit C	other	4	8.50645	1.4395e+06	861633	708041	786159	902791	912052	928542	1.27695e+06	878234	941780	812597	1.31601e+06	837453	1.32148e+06	1.01203e+06	1.39695e+06	1.29373	0.332056
Q9BXJ0	C1QTNF5	Complement C1q tumor necrosis factor-related protein 5	transmembrane receptor	1	7.27616	91977.9	100734	105662	101385	106022	114400	102294	124042	113812	119701	50337.2	113535	137569	116123	115976	126936	0.938115	0.634072
P00736	C1R	Complement C1r subcomponent	peptidase	25	8.37144	3.56509e+06	2.11998e+06	1.86807e+06	2.08529e+06	2.29436e+06	2.38481e+06	2.49133e+06	2.43118e+06	2.08801e+06	2.18904e+06	2.02824e+06	3.10629e+06	2.43171e+06	3.21368e+06	2.51387e+06	2.96041e+06	1.25156	0.310519
Q9NZP8	C1RL	Complement C1r subcomponent-like protein	peptidase	6	7.61743	296947	195367	190064	226380	210396	220140	214471	189793	197995	207650	257030	267426	231725	247056	250118	268123	1.2664	0.19149
P09871	C1S	Complement C1s subcomponent	peptidase	17	8.43212	2.80996e+06	1.81188e+06	1.55764e+06	1.89052e+06	1.8493e+06	1.95394e+06	2.03039e+06	2.02707e+06	1.74831e+06	1.83408e+06	1.88051e+06	2.49727e+06	1.96224e+06	2.57661e+06	1.97955e+06	2.20646e+06	1.21404	0.295817
P06681	C2	Complement C2	peptidase	20	8.29059	2.11376e+06	1.6586e+06	1.44277e+06	1.54957e+06	1.62407e+06	1.64274e+06	1.91587e+06	1.48692e+06	1.54803e+06	1.73725e+06	1.49308e+06	2.46177e+06	1.72741e+06	1.94404e+06	2.05049e+06	2.24673e+06	1.31153	0.167731
Q9GZN8	C20orf27	UPF0687 protein C20orf27	other	2	7.26531	124718	129213	118893	118825	117098	115677	120104	116764	115276	115615	155493	119682	129910	125003	148743	125702	1.13083	0.351241
Q9Y426	C2CD2	C2 domain-containing protein 2	other	2	7.04427	32634.4	35413.7	28548.7	29589	29784.1	37183	36833	38021.8	34694.1	38644.6	36794.6	36519.5	38268.1	45362.3	35273.4	43348.8	1.22274	0.220225
O14523	C2CD2L	Phospholipid transfer protein C2CD2L	transporter	4	7.10985	288359	262265	264827	286993	261138	280878	283448	244216	245641	258164	375432	266058	261392	255122	249657	244566	1.06528	0.534829
Q86YS7	C2CD5	C2 domain-containing protein 5	other	11	7.68175	638389	600030	610351	606569	618225	661461	631309	589688	644226	598221	594670	589508	579439	632297	587839	552716	0.975907	0.583284
Q8N8R5	C2orf69	Mitochondrial protein C2orf69	other	2	6.8916	51546.1	47883.8	49634.5	44233.2	46351.1	48785.7	52619.2	45704.7	49496.9	48196.3	58320	46038.6	43936.5	53158.1	38507.8	45615.5	1.06967	0.448624
Q9BSF0	C2orf88	Small membrane A-kinase anchor protein	other	2	7.36986	36536.3	32227.1	37740.5	30310.3	39065.7	35264.4	32379.5	33394.8	23693.7	37560.2	36676.5	43280	32840.5	40380.4	37282.3	32247.6	1.20665	0.301672
P01024;O95568	C3;METTL18	Complement C3;Histidine protein methyltransferase 1 homolog	peptidase	119	9.85064	9.14878e+07	6.84502e+07	5.17929e+07	6.15456e+07	6.26289e+07	6.61883e+07	8.13532e+07	6.67333e+07	5.95155e+07	6.35024e+07	5.98153e+07	1.13287e+08	7.36395e+07	7.03786e+07	8.11602e+07	9.85688e+07	1.34231	0.229885
Q6P1S2	C3orf33	Protein C3orf33	other	1	6.89537	71188.8	82626.9	82970.5	79212.9	69046.6	94519.1	100986	85981.8	70120.9	87317.7	113848	74586.9	87655.6	84286.3	75402.7	78846.4	1.06047	0.596171
Q5JPI3	C3orf38	Uncharacterized protein C3orf38	peptidase	2	6.73008	44234.6	51034.2	48932.5	41737.4	47249.8	46992.8	51664.6	44211.3	46382.5	47291.3	55344.5	45864.1	51276.6	47165.7	45494.6	43452.1	1.06659	0.472563
P0C0L4	C4A	Complement C4-A	other	79	7.99672	1.89437e+06	1.41611e+06	754124	1.12855e+06	1.19889e+06	1.1613e+06	1.55428e+06	1.45943e+06	1.3605e+06	1.17136e+06	1.2782e+06	2.04125e+06	1.30026e+06	1.59385e+06	1.45119e+06	1.61482e+06	1.33753	0.279106
P0C0L5	C4B	Complement C4-B	other	80	9.44298	3.07293e+07	2.26384e+07	1.28227e+07	1.63251e+07	2.08699e+07	1.99266e+07	2.2791e+07	2.47801e+07	1.83835e+07	1.85748e+07	1.75871e+07	3.28705e+07	1.58956e+07	2.4095e+07	1.9313e+07	2.14181e+07	1.21524	0.394491
P04003	C4BPA	C4b-binding protein alpha chain	other	20	8.80801	5.08397e+06	2.98633e+06	2.44948e+06	2.88456e+06	3.31089e+06	3.7252e+06	3.7485e+06	4.57183e+06	3.08125e+06	3.40672e+06	3.14149e+06	6.15725e+06	3.18581e+06	6.24368e+06	3.7585e+06	3.91444e+06	1.40488	0.278158
P20851	C4BPB	C4b-binding protein beta chain	other	6	7.92255	682629	386883	302623	314181	369610	399088	460598	415519	368784	385081	433652	760524	363732	577038	422881	419515	1.45315	0.176015
Q8N1A6	C4orf33	UPF0462 protein C4orf33	other	1	7.30554	3210.91	3932.38	5634.11	6556.06	4833.94	5152.29	5547.72	6549.93	8545.08	3671.87	5222.78	4575.3	5612.66	6702.37	5096.85	4707.7	0.942792	0.627214
P01031	C5	Complement C5	cytokine	63	8.73755	1.06279e+07	9.60832e+06	6.87381e+06	7.46124e+06	8.55072e+06	9.0923e+06	1.0858e+07	8.86519e+06	7.99994e+06	9.52565e+06	8.81516e+06	1.43688e+07	1.07427e+07	1.01275e+07	1.10257e+07	1.22173e+07	1.3844	0.135034
Q7Z6I8	C5orf24	UPF0461 protein C5orf24	other	2	7.91361	172943	162569	165975	159472	173764	162163	163487	168806	167631	166547	186140	154268	169052	164786	153222	161147	1.02418	0.614945
A6NDU8	C5orf51	UPF0600 protein C5orf51	other	5	7.67138	388815	322965	357278	336317	340117	334417	340189	289340	322779	333124	358147	331283	309261	317584	305780	300144	1.01256	0.6746
P13671	C6	Complement component C6	other	28	8.6278	2.80144e+06	3.58153e+06	2.29422e+06	2.95019e+06	2.98092e+06	3.22832e+06	2.96602e+06	3.0715e+06	2.74879e+06	3.14021e+06	2.88247e+06	3.56241e+06	3.50685e+06	3.44351e+06	4.05109e+06	4.41819e+06	1.23879	0.319055
Q5SQH8	C6orf136	Uncharacterized protein C6orf136	other	6	7.82476	231961	251843	265370	274222	238825	254618	251639	287697	275017	263761	207458	263539	260616	289534	250503	258463	0.994642	0.709486
O95873	C6orf47	Uncharacterized protein C6orf47	other	1	7.25283	161712	190368	176958	166226	172338	188062	181246	201405	192333	206549	224112	178790	193127	189092	205933	210011	1.12543	0.346891
P10643;Q12884	C7;FAP	Complement component C7;Prolyl endopeptidase FAP	other	29	8.76459	4.65382e+06	4.52499e+06	3.91207e+06	4.24185e+06	4.30473e+06	4.13609e+06	4.84001e+06	4.19512e+06	4.53799e+06	5.29004e+06	4.47093e+06	5.94367e+06	5.02058e+06	5.19937e+06	6.09792e+06	6.47803e+06	1.34428	0.102161
Q96N11	C7orf26	Uncharacterized protein C7orf26	other	1	6.62017	51080.5	41650.3	44962.4	45675.9	42430.8	45465.6	48607	37343.6	42899.4	44021.6	54742	44432.2	42103.7	49478.8	37871.5	40309.3	1.09102	0.422888
Q9BRJ6	C7orf50	Uncharacterized protein C7orf50	other	5	8.01828	330318	366878	343867	301103	335498	313275	328339	364011	358138	340418	319054	326524	368838	347703	332530	353340	1.03804	0.573397
P07357	C8A	Complement component C8 alpha chain	other	14	8.81255	2.58077e+06	2.72687e+06	1.85092e+06	2.23558e+06	2.41526e+06	2.35268e+06	2.83886e+06	2.32517e+06	2.00624e+06	2.48919e+06	2.16516e+06	2.83569e+06	2.72372e+06	2.44439e+06	2.80713e+06	3.11832e+06	1.17552	0.353267
P07358	C8B	Complement component C8 beta chain	other	18	8.61467	3.10788e+06	2.9349e+06	2.48063e+06	2.70347e+06	2.54038e+06	2.69179e+06	3.03581e+06	2.6877e+06	2.4865e+06	2.72547e+06	2.40436e+06	3.12801e+06	2.93098e+06	2.91396e+06	2.7558e+06	3.0286e+06	1.09341	0.41196
P07360	C8G	Complement component C8 gamma chain	transporter	11	9.04798	2.0413e+06	1.92893e+06	1.43687e+06	1.86584e+06	1.87973e+06	1.78382e+06	2.32943e+06	1.62985e+06	1.46891e+06	1.93169e+06	1.73829e+06	1.92404e+06	2.0066e+06	1.98805e+06	2.09009e+06	2.28891e+06	1.14588	0.406993
P0DSS8;Q9DHU2;P31350;P29883;Q7LG56;O57175;P0DSS7;P20493	C8L;20L;RRM2;F14;RRM2B;MVA032L;C8L;F4L	Ribonucleoside-diphosphate reductase small chain;Ribonucleoside-diphosphate reductase small chain;Ribonucleoside-diphosphate reductase subunit M2;Ribonucleoside-diphosphate reductase small chain;Ribonucleoside-diphosphate reductase subunit M2 B;Ribonucleoside-diphosphate reductase small chain;Ribonucleoside-diphosphate reductase small chain;Ribonucleoside-diphosphate reductase small chain	NA	13	NA	864277	898022	848365	879537	919862	874207	1.00048e+06	1.01577e+06	927431	956368	964097	999701	1.14309e+06	1.09605e+06	987036	1.00902e+06	1.15142	0.306643
Q9H7E9	C8orf33	UPF0488 protein C8orf33	other	3	7.54005	305300	342546	317082	368862	359227	330463	367535	352254	373549	385139	441218	336638	372867	395699	362490	387379	1.14089	0.30976
Q6P1X6	C8orf82	UPF0598 protein C8orf82	other	10	9.09356	3.59492e+06	3.51146e+06	3.65384e+06	3.2676e+06	3.40207e+06	3.14099e+06	3.28675e+06	3.39341e+06	3.33964e+06	3.125e+06	2.62065e+06	2.87853e+06	3.00437e+06	2.76479e+06	3.00609e+06	2.66057e+06	0.835337	0.0707865
P02748	C9	Complement component C9	other	22	9.54555	6.21682e+06	8.04804e+06	5.0928e+06	6.9216e+06	7.44421e+06	7.89197e+06	8.64893e+06	7.92239e+06	6.57926e+06	9.17235e+06	9.82503e+06	1.059e+07	8.7774e+06	8.2133e+06	1.22099e+07	1.19954e+07	1.47466	0.193425
Q5T035;Q9NZB2	C9orf129;FAM120A	Putative uncharacterized protein C9orf129;Constitutive coactivator of PPAR-gamma-like protein 1	other	41	8.63911	4.31819e+06	4.45109e+06	4.48634e+06	4.39625e+06	4.34982e+06	4.43988e+06	4.39813e+06	4.13002e+06	4.42028e+06	4.22068e+06	4.04277e+06	4.34982e+06	4.2659e+06	4.10048e+06	4.29234e+06	4.20844e+06	0.988135	0.666642
Q8IXQ3	C9orf40	Uncharacterized protein C9orf40	other	1	6.82559	84593.9	60734.7	68075.1	64075.9	60549.2	66671.3	77026.1	52733.7	57556.3	65615.6	76388.5	63645.9	64113.2	76731.7	60924.4	60946	1.10342	0.443638
Q5T6V5	C9orf64	Queuosine salvage protein	other	14	8.58773	2.0836e+06	2.47072e+06	2.26965e+06	2.0631e+06	2.38664e+06	2.01243e+06	2.1659e+06	2.07691e+06	2.30907e+06	2.3594e+06	2.18477e+06	2.15369e+06	2.06475e+06	2.33687e+06	2.2705e+06	2.2122e+06	1.06128	0.469619
Q9NZ63	C9orf78	Telomere length and silencing protein 1 homolog	other	4	7.54758	317223	365708	357364	344688	379029	383847	354127	412050	385952	391010	308595	378413	402544	402138	379215	410400	1.04335	0.597426
P00915	CA1	Carbonic anhydrase 1	enzyme	15	9.56994	1.64621e+07	5.10342e+06	6.08332e+06	5.85532e+06	9.72391e+06	6.12834e+06	1.09345e+07	7.24593e+06	6.91276e+06	8.45648e+06	5.37111e+06	6.85998e+06	9.63121e+06	1.90945e+07	7.10447e+06	5.0478e+06	1.08876	0.654965
O43570	CA12	Carbonic anhydrase 12	enzyme	10	9.10588	2.12676e+06	2.1236e+06	2.2264e+06	2.60934e+06	2.20569e+06	2.44402e+06	2.06565e+06	2.19264e+06	2.19596e+06	1.84266e+06	1.70997e+06	1.92622e+06	2.04107e+06	2.03529e+06	2.0303e+06	1.79272e+06	0.829704	0.171973
P00918	CA2	Carbonic anhydrase 2	enzyme	17	10.1481	1.54318e+07	1.19039e+07	1.62975e+07	1.34934e+07	1.46852e+07	1.68887e+07	1.41102e+07	9.84093e+06	1.43618e+07	1.17663e+07	9.58702e+06	1.45275e+07	1.28162e+07	1.0939e+07	1.23637e+07	1.08516e+07	0.869248	0.389084
P07451	CA3	Carbonic anhydrase 3	enzyme	5	7.81349	430700	264221	302575	1.40292e+06	313697	293153	351620	312960	300845	357250	295824	347555	357266	417820	277329	319167	0.842284	0.576392
P22748	CA4	Carbonic anhydrase 4	enzyme	10	8.74607	1.07979e+06	1.08235e+06	1.17845e+06	1.33949e+06	1.04013e+06	2.45463e+06	1.08978e+06	955021	1.28482e+06	1.0244e+06	1.18412e+06	1.29013e+06	1.14173e+06	1.09292e+06	1.22253e+06	1.23847e+06	0.949169	0.64174
Q9Y2D0	CA5B	Carbonic anhydrase 5B, mitochondrial	enzyme	7	7.77307	537560	448514	477285	542512	550654	468250	523187	493135	479879	548829	602847	466246	571120	548165	461924	576492	1.10644	0.427235
Q9H8G2	CAAP1	Caspase activity and apoptosis inhibitor 1	other	3	7.66376	144227	133135	134047	137546	141630	145634	148978	141609	136108	162159	140390	131661	168848	167657	154500	164084	1.09553	0.4451
Q9Y376	CAB39	Calcium-binding protein 39	enzyme	19	8.76075	1.45911e+06	1.63697e+06	1.65833e+06	1.5841e+06	1.69687e+06	1.81142e+06	1.65199e+06	1.64064e+06	1.74142e+06	1.59829e+06	1.47627e+06	1.70689e+06	1.58208e+06	1.56415e+06	1.63949e+06	1.79712e+06	1.01465	0.674
Q9H9S4	CAB39L	Calcium-binding protein 39-like	kinase	7	7.22717	176523	182295	184816	163595	200877	180030	191200	214007	187969	187426	190754	185860	212853	237696	203886	202398	1.12165	0.378539
Q8TDN4	CABLES1	CDK5 and ABL1 enzyme substrate 1	other	5	7.51428	257512	243636	254588	248631	243745	269025	247584	202571	241151	238300	270032	241556	230628	223465	246043	211799	1.00033	0.721129
Q9UGQ2	CACFD1	Calcium channel flower homolog	ion channel	2	7.86442	94505.3	128023	119417	108254	141510	107799	125157	126140	117056	126303	99869.7	103322	137647	126375	119561	120346	0.986249	0.694506
Q9NY47;P54289	CACNA2D2;CACNA2D1	Voltage-dependent calcium channel subunit alpha-2/delta-2;Voltage-dependent calcium channel subunit alpha-2/delta-1	ion channel	25	8.1936	2.43874e+06	2.55466e+06	2.27565e+06	2.47493e+06	2.49208e+06	2.49891e+06	2.53106e+06	2.80264e+06	2.71205e+06	2.72694e+06	2.63366e+06	2.72781e+06	2.69828e+06	2.5226e+06	2.90373e+06	2.94377e+06	1.1015	0.359207
Q8IZS8	CACNA2D3	Voltage-dependent calcium channel subunit alpha-2/delta-3	ion channel	1	5.86636	959.075	1313.45	1154.73	2512.81	1717.15	1905.85	2578.44	1549.79	1472.36	1516.57	2424.38	1368.56	1209.88	2973.65	1287.02	1515.45	1.11767	0.590103
Q9HB71	CACYBP	Calcyclin-binding protein	other	12	8.79264	1.21244e+06	1.22703e+06	1.31094e+06	1.13056e+06	1.26376e+06	1.28612e+06	1.24271e+06	1.12673e+06	1.32972e+06	1.0795e+06	1.00536e+06	1.38661e+06	1.17377e+06	1.03588e+06	1.29769e+06	1.22259e+06	0.992115	0.699211
P27708	CAD	CAD protein	enzyme	40	7.8825	2.98587e+06	3.10214e+06	3.00927e+06	2.96157e+06	3.04569e+06	2.93647e+06	3.11915e+06	3.27467e+06	3.21114e+06	3.20837e+06	3.65534e+06	2.76331e+06	3.01398e+06	3.30943e+06	2.99379e+06	3.49782e+06	1.08311	0.408873
Q9BY67	CADM1	Cell adhesion molecule 1	other	13	8.53098	1.47679e+06	1.51371e+06	1.51059e+06	1.51724e+06	1.40325e+06	1.38312e+06	1.42356e+06	1.69233e+06	1.58421e+06	1.54251e+06	1.33154e+06	1.57432e+06	1.86234e+06	1.90406e+06	1.70417e+06	1.61836e+06	1.09847	0.460961
Q8NFZ8	CADM4	Cell adhesion molecule 4	other	9	8.49397	1.25037e+06	1.03577e+06	1.2637e+06	1.40875e+06	1.21074e+06	1.27479e+06	1.25035e+06	908109	1.01912e+06	1.02089e+06	1.14038e+06	1.11512e+06	974469	892290	1.09469e+06	938440	0.891188	0.413276
Q86UW7	CADPS2	Calcium-dependent secretion activator 2	other	2	6.26364	53387.3	51621	45956.8	47893.4	52047.8	59511.1	56851.6	47696.6	57159	58780.7	52682.2	51936.4	58971	68890.8	58318.7	57787.9	1.13549	0.323862
P05937	CALB1	Calbindin	other	19	10.0025	8.33185e+06	9.28987e+06	1.46744e+07	1.08608e+07	1.10812e+07	1.82583e+07	1.26686e+07	6.14242e+06	1.24095e+07	9.14729e+06	5.62072e+06	1.4349e+07	1.00816e+07	4.45087e+06	1.03471e+07	7.44459e+06	0.725424	0.384742
Q9P1Z2	CALCOCO1	Calcium-binding and coiled-coil domain-containing protein 1	transcription regulator	8	7.34046	408441	345899	358831	394739	344093	357382	386781	330217	359183	381326	512269	354407	379031	365286	356992	348855	1.09661	0.444314
Q13137	CALCOCO2	Calcium-binding and coiled-coil domain-containing protein 2	other	10	7.39386	325044	326991	331570	305293	324010	336621	342746	307160	308780	318984	362911	335051	343093	288848	334020	323117	1.05315	0.504697
Q05682	CALD1	Caldesmon	other	50	9.83568	9.36444e+06	1.17135e+07	9.17813e+06	9.05108e+06	1.36509e+07	1.05791e+07	1.08601e+07	1.36109e+07	1.18262e+07	1.49599e+07	1.17571e+07	1.2582e+07	1.33045e+07	1.26993e+07	1.41226e+07	1.46744e+07	1.2329	0.309565
Q8N5C1	CALHM5	Calcium homeostasis modulator protein 5	other	3	7.37001	154563	183475	157031	138244	164726	152246	154195	131465	163784	178064	177462	156460	171275	159728	161132	139341	1.09001	0.374977
P0DP25;P0DP23;P0DP24	CALM3;CALM1;CALM2	Calmodulin-3;Calmodulin-1;Calmodulin-2	other	14	10.4218	2.19676e+07	2.10632e+07	2.10696e+07	1.9417e+07	1.85382e+07	2.24074e+07	1.95265e+07	2.08449e+07	2.24626e+07	1.90702e+07	1.85769e+07	2.29082e+07	1.91671e+07	1.72176e+07	2.10451e+07	1.72653e+07	0.949542	0.519737
P27482	CALML3	Calmodulin-like protein 3	other	12	9.05671	2.5308e+06	2.87239e+06	3.18235e+06	3.03007e+06	2.63919e+06	3.58689e+06	3.15237e+06	1.76229e+06	1.74992e+06	2.07368e+06	2.28526e+06	2.14972e+06	2.00777e+06	1.39136e+06	1.85066e+06	1.477e+06	0.687398	0.183091
Q96GE6	CALML4	Calmodulin-like protein 4	other	9	8.46498	1.06945e+06	1.20405e+06	1.05719e+06	1.16452e+06	984270	1.02319e+06	1.0747e+06	764936	996071	921379	853542	976339	886565	684262	842850	742584	0.829137	0.230626
Q9NZT1	CALML5	Calmodulin-like protein 5	other	5	8.35776	191770	163200	202199	296062	224676	398800	208164	298250	193171	215774	514942	206633	207475	404040	238142	276234	1.22989	0.416439
P27797	CALR	Calreticulin	transcription regulator	26	9.88761	1.68233e+07	1.6557e+07	1.80025e+07	1.551e+07	1.55277e+07	1.46736e+07	1.63161e+07	1.55222e+07	1.69675e+07	1.48858e+07	8.1559e+06	1.83708e+07	1.65246e+07	1.26973e+07	1.94822e+07	1.53085e+07	0.883392	0.472595
O43852	CALU	Calumenin	other	16	8.82006	2.55328e+06	2.76423e+06	2.64684e+06	2.48631e+06	2.6395e+06	2.34341e+06	2.62663e+06	2.60851e+06	2.57677e+06	2.74429e+06	2.36082e+06	2.99514e+06	2.89642e+06	2.79115e+06	2.94967e+06	2.80585e+06	1.124	0.319126
Q14012	CAMK1	Calcium/calmodulin-dependent protein kinase type 1	kinase	7	7.93324	875678	818652	950741	808717	782269	909714	860105	876627	892279	866770	816781	886939	889293	817675	912218	867579	1.01751	0.659637
Q8IU85	CAMK1D	Calcium/calmodulin-dependent protein kinase type 1D	kinase	6	6.94181	96358.2	83065.7	81180.8	81970.9	84086.3	78395.5	89279	87113.8	86098.5	92451	101357	82835.7	84264.7	94267.8	85520.1	88537.8	1.10797	0.332053
Q9UQM7;Q13557	CAMK2A;CAMK2D	Calcium/calmodulin-dependent protein kinase type II subunit alpha;Calcium/calmodulin-dependent protein kinase type II subunit delta	kinase	17	8.78704	2.44279e+06	2.68579e+06	2.70428e+06	2.48287e+06	2.61921e+06	2.76429e+06	2.58374e+06	2.68089e+06	2.56092e+06	2.64785e+06	2.70222e+06	2.66693e+06	2.4585e+06	2.27738e+06	2.58452e+06	2.65971e+06	1.01163	0.682487
Q13555	CAMK2G	Calcium/calmodulin-dependent protein kinase type II subunit gamma	kinase	16	8.27455	1.34339e+06	1.43536e+06	1.51916e+06	1.51475e+06	1.56512e+06	1.47879e+06	1.37638e+06	1.42726e+06	1.40609e+06	1.50389e+06	1.30032e+06	1.43173e+06	1.38317e+06	1.31285e+06	1.41889e+06	1.42392e+06	0.96833	0.602839
Q96RR4	CAMKK2	Calcium/calmodulin-dependent protein kinase kinase 2	kinase	5	7.38521	129278	151713	148097	132466	155267	127623	157251	152812	141321	163690	150789	134149	156276	175282	149723	138518	1.07859	0.500652
P49069	CAMLG	Guided entry of tail-anchored proteins factor CAMLG	other	2	7.45077	88744.1	87345.2	88051.3	84793	89014.8	93698.4	85317.6	87472.3	84591.8	84452.7	83295.4	94114.8	92394	88346.9	93021.1	88645.9	1.04505	0.535192
P49913	CAMP	Cathelicidin antimicrobial peptide	other	1	7.40274	132762	38310.6	26371.3	48118.2	26481.3	26100.3	35215	25999.6	22770.3	23964.5	46431.8	43866	38220.6	36095.4	36903.6	29016.9	1.15232	0.601358
Q9P1Y5	CAMSAP3	Calmodulin-regulated spectrin-associated protein 3	other	23	7.73	1.80167e+06	1.88091e+06	1.79539e+06	1.80011e+06	1.83504e+06	1.68969e+06	1.86136e+06	1.64628e+06	1.80378e+06	1.77606e+06	1.73489e+06	1.74437e+06	1.81652e+06	1.96267e+06	1.68697e+06	1.6108e+06	1.02446	0.612011
Q86VP6	CAND1	Cullin-associated NEDD8-dissociated protein 1	transcription regulator	54	9.00612	9.27451e+06	9.78934e+06	9.65181e+06	8.5983e+06	9.10413e+06	9.62595e+06	9.23998e+06	9.92157e+06	9.82347e+06	9.54262e+06	7.9251e+06	9.78501e+06	9.38356e+06	9.11079e+06	9.29702e+06	9.63594e+06	1.00091	0.71926
O75155	CAND2	Cullin-associated NEDD8-dissociated protein 2	transcription regulator	4	5.69368	19206.9	17011.4	16396.6	16106	15877.1	17895.9	19312.6	18238.9	19956.8	17809.3	18999.3	18403.5	15172.3	21403.6	15192.4	18471.4	1.11157	0.298611
P27824	CANX	Calnexin	other	37	9.59373	9.51307e+06	1.0959e+07	1.09834e+07	1.09698e+07	1.1758e+07	1.03464e+07	1.06645e+07	1.15413e+07	1.02494e+07	1.00042e+07	7.32899e+06	1.03391e+07	1.10203e+07	9.47892e+06	1.21753e+07	9.44418e+06	0.877743	0.370114
Q01518	CAP1	Adenylyl cyclase-associated protein 1	other	26	9.50668	9.31947e+06	1.06972e+07	1.02852e+07	8.59706e+06	9.88297e+06	1.01183e+07	9.4141e+06	1.05405e+07	1.02927e+07	1.04908e+07	7.30056e+06	1.12216e+07	1.04204e+07	9.62946e+06	1.10478e+07	1.13929e+07	1.04224	0.615268
P40123	CAP2	Adenylyl cyclase-associated protein 2	other	16	8.23852	1.19571e+06	1.35888e+06	1.27303e+06	1.34628e+06	1.74557e+06	1.46757e+06	1.41337e+06	1.46642e+06	1.64588e+06	1.69492e+06	1.35476e+06	1.64868e+06	1.52121e+06	1.50378e+06	1.607e+06	1.58661e+06	1.11775	0.387408
P40121	CAPG	Macrophage-capping protein	other	16	9.56546	5.02941e+06	5.11863e+06	5.67431e+06	4.60901e+06	5.01077e+06	5.03232e+06	5.38826e+06	4.88237e+06	5.15525e+06	5.3388e+06	4.46813e+06	6.37321e+06	5.24852e+06	5.67825e+06	5.61599e+06	4.51995e+06	1.09861	0.388474
P07384	CAPN1	Calpain-1 catalytic subunit	peptidase	38	9.27939	9.97487e+06	9.77712e+06	9.65181e+06	9.98161e+06	1.03893e+07	9.87361e+06	9.72129e+06	1.08612e+07	1.07184e+07	1.05385e+07	9.97546e+06	1.09578e+07	1.05301e+07	1.17936e+07	1.05932e+07	9.54393e+06	1.07743	0.414356
O15484	CAPN5	Calpain-5	peptidase	19	8.09719	2.29052e+06	2.20474e+06	2.21116e+06	2.45895e+06	2.58125e+06	2.744e+06	2.57253e+06	2.28125e+06	2.61087e+06	2.39665e+06	2.53287e+06	2.43014e+06	2.39627e+06	2.50378e+06	2.47754e+06	2.42998e+06	1.03642	0.567492
Q9Y6W3	CAPN7	Calpain-7	peptidase	7	7.41883	300825	318256	326921	295536	320334	322832	310509	282470	316118	316586	312008	307942	322474	278723	322245	315236	1.02182	0.628704
O14815;P17655	CAPN9;CAPN2	Calpain-9;Calpain-2 catalytic subunit	peptidase	32	9.19209	6.15587e+06	6.63327e+06	6.36412e+06	5.96782e+06	6.41362e+06	6.05656e+06	6.22414e+06	7.64994e+06	7.22638e+06	6.79891e+06	5.38582e+06	6.60891e+06	7.08068e+06	7.5334e+06	6.36254e+06	7.54128e+06	1.06229	0.549578
P04632;Q96L46	CAPNS1;CAPNS2	Calpain small subunit 1;Calpain small subunit 2	peptidase	14	9.69256	5.41097e+06	5.19905e+06	5.03355e+06	5.12732e+06	5.09452e+06	5.21058e+06	5.29565e+06	5.50171e+06	5.74794e+06	5.4527e+06	4.70053e+06	5.58611e+06	5.69838e+06	6.30944e+06	5.31716e+06	5.84909e+06	1.09014	0.387609
Q14444	CAPRIN1	Caprin-1	translation regulator	12	8.74668	1.54754e+06	1.72163e+06	1.69385e+06	1.53187e+06	1.63049e+06	1.66127e+06	1.60267e+06	1.59468e+06	1.78437e+06	1.65524e+06	1.0545e+06	1.72196e+06	1.70382e+06	1.65648e+06	1.71013e+06	1.87086e+06	0.990455	0.703483
Q13938	CAPS	Calcyphosin	other	9	9.00668	953023	973159	960514	1.10492e+06	1.20974e+06	1.21506e+06	1.19309e+06	989437	1.12348e+06	1.13528e+06	1.09924e+06	919036	872188	1.11703e+06	1.03788e+06	1.07492e+06	0.977343	0.658224
P52907	CAPZA1	F-actin-capping protein subunit alpha-1	other	12	9.08382	2.71417e+06	2.82343e+06	2.75705e+06	2.61173e+06	2.69031e+06	2.98827e+06	2.73117e+06	2.86269e+06	2.94081e+06	2.89535e+06	2.15054e+06	3.27446e+06	2.90778e+06	2.85006e+06	2.95534e+06	3.13572e+06	1.05743	0.555637
P47755	CAPZA2	F-actin-capping protein subunit alpha-2	other	15	9.61177	7.55073e+06	8.1712e+06	8.35706e+06	7.79271e+06	7.99149e+06	8.54909e+06	7.70139e+06	8.26432e+06	8.41439e+06	7.72941e+06	6.46254e+06	8.4572e+06	7.80235e+06	7.88497e+06	8.15687e+06	8.21594e+06	0.985781	0.67763
P47756	CAPZB	F-actin-capping protein subunit beta	other	15	9.11568	4.77103e+06	5.06947e+06	5.12985e+06	4.78427e+06	4.96167e+06	4.91358e+06	5.02463e+06	4.85264e+06	4.79833e+06	4.88106e+06	4.72215e+06	5.04292e+06	4.9104e+06	4.69481e+06	4.92269e+06	4.6747e+06	1.01037	0.678865
Q9BXL6;Q5M775	CARD14;SPECC1	Caspase recruitment domain-containing protein 14;Cytospin-B	other	6	7.2528	199239	268216	239919	227308	243966	253166	234807	273599	244332	303421	347728	282657	245549	239274	253675	255116	1.18189	0.332683
Q5EG05	CARD16	Caspase recruitment domain-containing protein 16	other	3	6.92708	88428.7	105254	84334.5	90264	96561.3	115132	96170.6	110059	102552	125942	102588	106058	117222	146438	129586	142029	1.26215	0.261954
Q96LW7	CARD19	Caspase recruitment domain-containing protein 19	other	6	8.09465	360472	334018	355516	352465	336873	326786	336704	326292	334447	328863	275006	316440	319290	323191	348313	316279	0.93499	0.43787
Q9Y2V2	CARHSP1	Calcium-regulated heat-stable protein 1	transcription regulator	5	9.41106	523868	598985	633440	589416	621549	591506	563697	364536	685453	546158	393357	640742	548462	538324	684495	577401	1.02415	0.680043
Q86X55	CARM1	Histone-arginine methyltransferase CARM1	enzyme	13	8.23945	1.16247e+06	1.07106e+06	1.09577e+06	1.07995e+06	1.11404e+06	1.06636e+06	1.11362e+06	1.15297e+06	1.07827e+06	1.08574e+06	1.41341e+06	1.08864e+06	1.08106e+06	1.1727e+06	1.04173e+06	1.12322e+06	1.1001	0.347633
Q5VZK9	CARMIL1	F-actin-uncapping protein LRRC16A	enzyme	29	7.97111	2.11471e+06	1.99103e+06	2.21316e+06	2.1048e+06	2.09533e+06	2.08802e+06	2.11282e+06	2.43118e+06	2.29633e+06	2.2691e+06	2.12582e+06	2.12672e+06	2.2493e+06	2.69334e+06	2.25983e+06	2.39163e+06	1.09394	0.413983
A5YM72;Q7Z6Z7	CARNS1;HUWE1	Carnosine synthase 1;E3 ubiquitin-protein ligase HUWE1	enzyme	104	8.30982	9.2175e+06	9.34193e+06	9.49055e+06	9.3552e+06	9.29191e+06	9.86218e+06	9.48359e+06	9.27834e+06	9.53948e+06	9.14329e+06	8.66543e+06	8.86235e+06	8.74003e+06	9.50636e+06	9.28155e+06	9.24218e+06	0.98119	0.631658
P49589	CARS1	Cysteine--tRNA ligase, cytoplasmic	enzyme	22	8.18056	1.82447e+06	1.88898e+06	1.83435e+06	1.80193e+06	1.92884e+06	1.85251e+06	1.91485e+06	1.73557e+06	1.80332e+06	1.85144e+06	1.84648e+06	1.9288e+06	1.81449e+06	1.74626e+06	1.80875e+06	1.75188e+06	1.02967	0.565179
Q9HA77	CARS2	Probable cysteine--tRNA ligase, mitochondrial	enzyme	17	8.56455	2.76606e+06	2.51429e+06	2.76419e+06	2.76326e+06	2.6406e+06	2.54041e+06	2.24935e+06	2.65349e+06	2.62661e+06	2.40426e+06	2.77578e+06	2.51175e+06	2.42676e+06	2.48457e+06	2.51262e+06	2.42328e+06	0.992107	0.696418
O15234	CASC3	Protein CASC3	other	3	7.1438	119465	116007	120874	155560	159866	164809	132941	139977	158203	137059	113157	119851	123231	125875	129433	130762	0.866272	0.31054
O14936	CASK	Peripheral plasma membrane protein CASK	kinase	33	8.66754	4.25447e+06	4.02407e+06	4.26354e+06	4.649e+06	4.19628e+06	4.39518e+06	4.36104e+06	4.50527e+06	4.4862e+06	3.90883e+06	4.13685e+06	4.31601e+06	4.12659e+06	4.2669e+06	4.30455e+06	4.38576e+06	0.996162	0.708458
Q8WXE0	CASKIN2	Caskin-2	other	16	7.98909	1.85676e+06	1.81467e+06	1.77263e+06	1.84986e+06	1.73061e+06	1.72481e+06	1.73482e+06	1.8064e+06	1.73453e+06	1.84286e+06	1.88472e+06	1.81209e+06	1.73517e+06	1.85044e+06	1.71628e+06	1.73782e+06	1.04863	0.497051
P29466	CASP1	Caspase-1	peptidase	5	7.56577	522025	527015	496793	456385	459384	489649	492458	573578	577676	579176	528063	577302	505301	556721	539655	638086	1.17028	0.21736
Q92851	CASP10	Caspase-10	peptidase	3	7.1801	195286	179749	175272	164791	178825	187176	194583	174354	179494	182501	183908	187020	181633	209635	181702	190710	1.10448	0.287013
P31944	CASP14	Caspase-14	peptidase	7	8.06461	350137	268092	311681	433091	375665	460907	354320	328089	279289	310052	2.60113e+06	457064	329502	325278	318103	326876	1.62505	0.372278
Q5IS54;Q5IS99;P42574	CASP3;CASP3;CASP3	Caspase-3;Caspase-3;Caspase-3	peptidase	4	7.69844	417583	443546	461216	429351	431749	478465	451184	433854	447529	449900	313489	444084	417202	442234	453399	449891	0.952633	0.578039
P55212	CASP6	Caspase-6	peptidase	8	8.12701	923913	966090	993757	854856	944535	975776	896183	866075	924342	970703	949855	919314	929755	927221	978674	898070	1.03946	0.546213
P55210	CASP7	Caspase-7	peptidase	6	7.57811	428313	414319	401837	353441	436348	385464	384560	358813	419290	472523	420971	404719	429085	448213	415172	434072	1.13936	0.223074
Q14790	CASP8	Caspase-8	peptidase	14	7.60089	896828	869136	839564	857496	927624	840450	920656	815889	832792	918064	943279	924183	873984	887037	933950	915735	1.10757	0.297651
P55211	CASP9	Caspase-9	peptidase	2	7.12995	459778	449570	459673	410438	416676	383724	371233	433970	424664	412288	430930	435666	463780	446567	425572	413987	1.0667	0.473603
P41180	CASR	Extracellular calcium-sensing receptor	G-protein coupled receptor	22	8.32605	1.86379e+06	1.9398e+06	1.81044e+06	1.85627e+06	1.93315e+06	1.49537e+06	1.88011e+06	2.75037e+06	2.4749e+06	2.00239e+06	1.91534e+06	1.73961e+06	2.31017e+06	3.13684e+06	2.26473e+06	2.4843e+06	1.15521	0.44793
P20810	CAST	Calpastatin	peptidase	29	8.89278	4.58531e+06	4.50646e+06	4.2503e+06	3.89449e+06	4.23374e+06	4.44523e+06	4.44316e+06	4.7136e+06	4.78915e+06	4.68623e+06	3.50371e+06	4.79632e+06	4.73877e+06	4.56299e+06	4.83483e+06	5.11523e+06	1.0575	0.54408
Q8WTX7	CASTOR1	Cytosolic arginine sensor for mTORC1 subunit 1	other	2	7.35019	177983	160810	168376	149973	146370	144656	168836	115850	140196	142929	158796	159871	132735	120269	140217	122948	0.988188	0.686727
P04040	CAT	Catalase	enzyme	32	10.0171	1.8477e+07	1.73891e+07	1.52431e+07	1.77333e+07	1.77108e+07	1.70514e+07	1.67878e+07	1.27598e+07	1.4348e+07	1.53539e+07	1.33124e+07	1.52454e+07	1.54102e+07	1.1531e+07	1.49358e+07	1.33708e+07	0.859197	0.246544
Q03135;P56539	CAV1;CAV3	Caveolin-1;Caveolin-3	transmembrane receptor	9	9.18116	2.06687e+06	2.14699e+06	1.93274e+06	1.9791e+06	3.77011e+06	1.94776e+06	2.15755e+06	4.95457e+06	2.46193e+06	3.38156e+06	1.82917e+06	2.53158e+06	3.05864e+06	4.31336e+06	2.9638e+06	4.90787e+06	1.27571	0.484178
P51636	CAV2	Caveolin-2	other	4	8.35835	348272	342536	314234	433895	440575	311700	360403	374330	316555	465083	395219	348527	393447	478538	370189	497951	1.19774	0.373648
Q6NZI2	CAVIN1	Caveolae-associated protein 1	transcription regulator	17	9.40562	2.07508e+06	2.39207e+06	2.11077e+06	2.00818e+06	3.48502e+06	2.23847e+06	2.41593e+06	4.05987e+06	2.63017e+06	3.69605e+06	2.42348e+06	2.60128e+06	2.9767e+06	3.9714e+06	2.69227e+06	4.30743e+06	1.28473	0.389246
O95810	CAVIN2	Caveolae-associated protein 2	other	14	8.88463	1.61797e+06	1.51702e+06	1.44772e+06	1.50796e+06	1.57526e+06	1.64037e+06	1.60614e+06	1.96119e+06	1.64634e+06	1.76767e+06	1.72238e+06	1.83341e+06	1.55199e+06	1.86769e+06	1.81404e+06	1.93274e+06	1.16152	0.284145
Q969G5	CAVIN3	Caveolae-associated protein 3	other	8	8.8662	321198	397864	345610	356809	638038	358020	386781	675291	439662	592078	603017	418214	497632	667385	460790	740719	1.39816	0.313462
Q13951	CBFB	Core-binding factor subunit beta	transcription regulator	5	8.093	236031	252796	226146	229470	248355	236370	246178	284365	233756	278398	277178	250014	261285	290141	266074	264345	1.13339	0.341558
P16152	CBR1	Carbonyl reductase [NADPH] 1	enzyme	21	10.1413	1.21116e+07	1.35961e+07	1.25294e+07	1.09995e+07	1.11033e+07	1.05781e+07	1.21082e+07	1.30484e+07	1.18572e+07	1.14308e+07	1.00059e+07	1.33346e+07	1.41889e+07	1.31138e+07	1.19052e+07	1.17382e+07	1.06018	0.547894
O75828	CBR3	Carbonyl reductase [NADPH] 3	enzyme	12	9.00026	1.47083e+06	1.71552e+06	1.55222e+06	1.36647e+06	1.55679e+06	1.3202e+06	1.50935e+06	1.58147e+06	1.6004e+06	1.7117e+06	1.8644e+06	1.55419e+06	1.76983e+06	1.94953e+06	1.36055e+06	1.65518e+06	1.20411	0.222422
Q8N4T8	CBR4	3-oxoacyl-[acyl-carrier-protein] reductase	enzyme	11	9.43924	5.83462e+06	5.33224e+06	6.40574e+06	5.26593e+06	5.67685e+06	6.08529e+06	5.15973e+06	6.45228e+06	6.14528e+06	5.1035e+06	4.86958e+06	5.23767e+06	5.86516e+06	5.62121e+06	5.51996e+06	5.50985e+06	0.929132	0.461532
Q5RIA9;Q9BRT8;Q5JTY5;Q4V339;Q8IUF1	CBWD5;CBWD1;CBWD3;CBWD6;CBWD2	COBW domain-containing protein 5;COBW domain-containing protein 1;COBW domain-containing protein 3;COBW domain-containing protein 6;COBW domain-containing protein 2	enzyme	4	6.76269	46097.1	43415.9	51811	38489.6	42999.1	48048.4	47763.3	35236.1	37559.4	42933.3	47356.6	46498.7	42455.1	44284.2	41994	35648.7	1.06084	0.533618
P83916	CBX1	Chromobox protein homolog 1	transcription regulator	6	8.48117	516676	529229	534969	477709	535129	545145	541526	637756	570614	505640	362841	506583	544316	528366	556274	594530	0.929097	0.539004
Q13185	CBX3	Chromobox protein homolog 3	transcription regulator	10	9.2867	3.11512e+06	3.19218e+06	3.26274e+06	3.12679e+06	3.35317e+06	3.2621e+06	3.30744e+06	3.60513e+06	3.36227e+06	3.19248e+06	3.35958e+06	3.12255e+06	3.21484e+06	3.38118e+06	3.36115e+06	3.15083e+06	1.00921	0.688584
P45973	CBX5	Chromobox protein homolog 5	transcription regulator	10	8.85327	636620	689635	650271	615198	678406	639536	693001	837081	718366	689330	665441	665165	748433	755595	720434	751020	1.06154	0.53242
Q9HC52;O95503	CBX8;CBX6	Chromobox protein homolog 8;Chromobox protein homolog 6	other	5	7.10415	346216	378158	327112	324694	341332	324366	330693	366703	430716	390122	450506	332592	363072	383996	309712	476116	1.18211	0.233528
Q6P1N0	CC2D1A	Coiled-coil and C2 domain-containing protein 1A	transcription regulator	17	7.71925	1.61947e+06	1.52903e+06	1.57841e+06	1.56344e+06	1.52274e+06	1.51628e+06	1.5772e+06	1.55183e+06	1.56767e+06	1.56347e+06	2.04275e+06	1.5527e+06	1.56577e+06	1.63168e+06	1.45926e+06	1.47805e+06	1.09165	0.381429
Q5T0F9	CC2D1B	Coiled-coil and C2 domain-containing protein 1B	transcription regulator	15	7.78147	1.02468e+06	989345	990613	1.19245e+06	1.03983e+06	969896	1.02162e+06	866338	974573	995735	1.15889e+06	1.02152e+06	957577	996182	975598	929220	1.04678	0.566158
Q8IX12	CCAR1	Cell division cycle and apoptosis regulator protein 1	transcription regulator	27	8.21706	2.33357e+06	2.53717e+06	2.46768e+06	2.40586e+06	2.4496e+06	2.50766e+06	2.40941e+06	2.75834e+06	2.57895e+06	2.40299e+06	2.34101e+06	2.44115e+06	2.442e+06	2.39264e+06	2.47869e+06	2.47388e+06	0.987632	0.674205
Q8N163	CCAR2	Cell cycle and apoptosis regulator protein 2	peptidase	40	8.71934	3.9768e+06	4.77037e+06	4.5613e+06	4.39989e+06	4.60267e+06	4.44616e+06	4.74699e+06	4.96652e+06	4.569e+06	4.43785e+06	4.26886e+06	4.18274e+06	4.58305e+06	4.863e+06	4.52976e+06	4.40059e+06	0.989444	0.690178
Q96A19	CCDC102A	Coiled-coil domain-containing protein 102A	other	7	7.34195	331267	284424	261131	261584	299558	257707	303611	301903	282769	288871	386171	277739	286477	327238	293016	320745	1.17001	0.258059
Q96NT0	CCDC115	Coiled-coil domain-containing protein 115	other	2	7.94109	55449.1	61232.5	60729.4	61640.3	80437.1	64340.8	67708.6	69616.2	70702	66153.8	94425	63581.4	64693.8	66248.4	67289.4	65395.3	1.11165	0.440521
Q8WUD4	CCDC12	Coiled-coil domain-containing protein 12	other	5	8.18645	608459	657366	657539	658122	688036	614234	660418	704508	627184	666258	710910	608933	647928	664631	668415	674879	1.03553	0.596776
Q96CT7	CCDC124	Coiled-coil domain-containing protein 124	other	13	8.79285	1.07446e+06	1.15624e+06	1.01643e+06	1.31309e+06	1.08241e+06	1.2751e+06	1.10251e+06	1.22254e+06	1.36452e+06	1.13899e+06	1.22425e+06	1.26871e+06	1.06397e+06	1.14477e+06	1.28116e+06	1.4332e+06	1.07878	0.441604
Q96BQ5	CCDC127	Coiled-coil domain-containing protein 127	other	7	8.10278	589130	555672	583290	591052	586995	562353	558185	656295	547830	513168	650568	570272	588273	619663	585263	561381	1.0411	0.577826
Q9H6E4	CCDC134	Coiled-coil domain-containing protein 134	other	3	7.57549	329775	337475	338352	338288	324572	333985	354768	344908	334745	333778	412864	310054	331881	354338	304742	313094	1.03517	0.589626
A6NNP5;Q9GZT8	CCDC169;NIF3L1	Coiled-coil domain-containing protein 169;NIF3-like protein 1	other	16	8.72595	1.91056e+06	1.92551e+06	2.04619e+06	1.90927e+06	2.07083e+06	1.93129e+06	2.08062e+06	1.86801e+06	1.96881e+06	1.87621e+06	1.79294e+06	1.76321e+06	1.79856e+06	1.9956e+06	1.8644e+06	1.75809e+06	0.9568	0.51315
Q7Z3E2	CCDC186	Coiled-coil domain-containing protein 186	other	4	6.47107	128202	108824	114673	120747	101222	119632	125585	108262	100704	108525	169365	106197	109611	117388	105615	112609	1.09138	0.486905
A0A1B0GVG4;Q8NHG7	CCDC194;SVIP	Coiled-coil domain-containing protein 194;Small VCP/p97-interacting protein	other	2	8.50028	84056.9	77214.1	72829.1	84574.9	78982	89477.2	83127.1	82697.6	77951.8	79609.1	71127	84066.3	83177.4	72956.3	79519.4	82279	0.973606	0.625047
O60826	CCDC22	Coiled-coil domain-containing protein 22	other	29	8.64751	3.99853e+06	3.98133e+06	3.95436e+06	3.80055e+06	3.80154e+06	3.75341e+06	3.81534e+06	3.56695e+06	3.80738e+06	3.53271e+06	4.18439e+06	3.84134e+06	3.51209e+06	3.19809e+06	3.56925e+06	3.27469e+06	0.979251	0.631044
Q86WR0	CCDC25	Coiled-coil domain-containing protein 25	other	5	7.82063	346663	430040	442404	353183	424820	366248	384754	359444	401811	405822	388824	398918	419406	382477	415220	378198	1.06106	0.494747
Q8IWP9	CCDC28A	Coiled-coil domain-containing protein 28A	other	3	7.40125	162160	147190	153802	146271	147806	157467	166136	161324	160465	156581	135756	158076	162965	161042	161325	154787	1.01372	0.671963
Q96MW1	CCDC43	Coiled-coil domain-containing protein 43	other	6	7.98367	208456	224997	226774	194065	214373	199246	221807	163384	193883	210430	201283	192236	218717	203059	203617	186550	1.01972	0.650951
Q96A33	CCDC47	PAT complex subunit CCDC47	other	18	8.57495	1.88339e+06	1.9074e+06	1.91608e+06	1.93931e+06	1.88686e+06	1.87042e+06	1.80614e+06	1.99063e+06	1.9525e+06	1.8608e+06	1.80625e+06	1.96965e+06	1.84837e+06	1.79223e+06	1.90564e+06	1.89295e+06	1.00661	0.697231
Q8IVM0	CCDC50	Coiled-coil domain-containing protein 50	other	13	8.51618	1.2232e+06	1.4276e+06	1.25513e+06	1.293e+06	1.48599e+06	1.33493e+06	1.34602e+06	1.48071e+06	1.3458e+06	1.45952e+06	1.38969e+06	1.38205e+06	1.45889e+06	1.33314e+06	1.46215e+06	1.4705e+06	1.06226	0.510407
Q96ER9	CCDC51	Mitochondrial potassium channel	transporter	13	8.48113	1.11388e+06	1.14372e+06	1.1594e+06	1.39526e+06	1.18504e+06	1.25327e+06	1.17964e+06	1.1861e+06	1.14004e+06	1.07346e+06	1.22935e+06	1.33207e+06	1.11048e+06	999416	1.09873e+06	915582	0.946196	0.558312
Q16204	CCDC6	Coiled-coil domain-containing protein 6	other	20	8.62228	2.37544e+06	2.39973e+06	2.5052e+06	2.40835e+06	2.38283e+06	2.34228e+06	2.48287e+06	2.25997e+06	2.30322e+06	2.34419e+06	2.26474e+06	2.74437e+06	2.34346e+06	2.20867e+06	2.43035e+06	2.24673e+06	1.04144	0.540789
Q9Y6R9	CCDC61	Centrosomal protein CCDC61	other	3	7.13456	118602	157922	105091	136015	177459	136109	136212	157282	129217	155616	166042	114685	151626	214791	157922	161100	1.15055	0.465966
A2RUB6	CCDC66	Coiled-coil domain-containing protein 66	other	3	NA	544368	389346	398712	596993	354818	363869	285893	380627	402099	447881	310016	332582	254014	297129	280617	303377	0.762039	0.313424
Q9H0W5	CCDC8	Coiled-coil domain-containing protein 8	other	6	7.31654	206144	198740	170176	196925	187250	170061	202907	246490	194446	201244	201052	185463	201699	257318	195504	223449	1.10194	0.457512
Q9H6F5	CCDC86	Coiled-coil domain-containing protein 86	other	6	7.67311	274656	281412	273486	275676	273369	273494	283703	297395	296596	284717	338600	290074	274313	280919	294467	288151	1.09001	0.347771
Q9Y3X0	CCDC9	Coiled-coil domain-containing protein 9	other	12	7.93655	588928	641179	599588	650440	652890	673746	646755	700321	696604	691330	686499	621873	653840	652076	666896	729807	1.04481	0.541121
Q9GZT6	CCDC90B	Coiled-coil domain-containing protein 90B, mitochondrial	other	11	8.29783	662469	650577	684666	559645	625405	642028	650942	608645	624761	569912	642001	644401	651384	545616	629602	548020	0.986493	0.66575
Q7Z6B0	CCDC91	Coiled-coil domain-containing protein 91	other	9	7.72145	490890	439572	464379	448713	472107	471277	484776	497565	467247	483708	531556	460247	488797	549154	482407	505440	1.10546	0.337678
Q53HC0	CCDC92	Coiled-coil domain-containing protein 92	other	1	6.28771	3439.46	4153.75	3991.7	6063.68	4993.3	4687.85	5250.51	3660.32	5854.05	4437.17	6689.54	4405.94	3529.56	4999.82	5177.21	4987.07	1.13037	0.480074
Q567U6	CCDC93	Coiled-coil domain-containing protein 93	other	26	8.53016	2.37566e+06	2.41908e+06	2.47215e+06	2.24199e+06	2.3515e+06	2.55792e+06	2.2524e+06	2.34033e+06	2.33778e+06	2.26071e+06	2.43159e+06	2.24789e+06	2.14241e+06	2.02196e+06	2.21033e+06	2.18609e+06	0.957379	0.513795
Q96F63	CCDC97	Coiled-coil domain-containing protein 97	other	2	6.88421	123311	91393.9	94153	91063.8	99874.1	95666.3	115488	76267.2	78802.8	94838.2	114108	89734.1	91960.1	118711	80481.6	79330.3	1.0846	0.522241
Q16627	CCL14	C-C motif chemokine 14	cytokine	3	8.04198	250959	277489	338876	329592	363414	290805	219647	280876	309331	270685	240706	398998	210688	167912	198666	336756	0.967159	0.681492
O15467	CCL16	C-C motif chemokine 16	cytokine	1	7.05945	31941.8	24779.7	26415.1	32800.4	33252.5	33847.4	30074.8	22557	32674.1	20763.1	39659	29534.9	25615	23683.3	22513.7	28884.9	1.02221	0.68094
Q9BSQ5	CCM2	Cerebral cavernous malformations 2 protein	other	5	6.9856	203608	165332	169166	177687	155970	176858	162794	171769	196881	155723	172838	190867	152422	155475	174560	168703	1.01267	0.678749
O00622	CCN1	CCN family member 1	other	1	6.57031	40059.9	71612	29648.9	44345.2	34914.5	56131.3	41142.8	44786.5	31731.3	92979.5	91946.9	55191.8	57654.6	70155.1	57123.9	197166	2.0968	0.197049
P29279	CCN2	CCN family member 2	growth factor	7	7.43778	384148	443733	386796	444179	372813	473780	356704	345258	403316	465658	579557	556439	425920	340137	390653	656258	1.33371	0.228122
O76076	CCN5	CCN family member 5	growth factor	1	6.97708	93021	73818.5	80898.8	86844	88950.6	78471.7	91144.5	66503	74379.2	86904.3	114808	83680.5	75526.7	84924.4	73340	76013.5	1.13588	0.379374
Q9UK58	CCNL1	Cyclin-L1	other	2	6.92554	108980	84679.2	90511.6	92175.4	91446	89588.4	101897	96298.8	87737.3	87618.1	104680	118899	95717.9	99863.2	91650.5	98358.3	1.17535	0.193628
Q96S94	CCNL2	Cyclin-L2	other	1	6.6714	5880.54	5069.68	6308.11	5499.45	6261.28	5987.97	6253.28	6244.93	5460.5	5759.49	9552.79	6633.9	5579.07	6372.47	5455.08	5408.08	1.18759	0.327006
O60563	CCNT1	Cyclin-T1	transcription regulator	3	7.06845	397286	413678	428116	408659	415240	437510	395890	439674	469314	413614	303170	396469	404456	419457	400370	441398	0.936464	0.510149
Q5T2Q4;Q8ND76	CCNYL2;CCNY	Cyclin-Y-like protein 2;Cyclin-Y	other	5	7.61073	255999	239673	244062	213073	221282	214826	229071	190386	211718	216593	218277	234367	238394	202343	206241	194622	1.01213	0.670669
O14618	CCS	Copper chaperone for superoxide dismutase	enzyme	10	8.96718	1.88062e+06	1.86373e+06	1.85788e+06	1.81599e+06	1.97804e+06	1.71523e+06	1.89488e+06	1.68874e+06	1.76129e+06	1.74124e+06	2.01703e+06	1.64977e+06	1.76866e+06	1.74998e+06	1.73705e+06	1.53257e+06	0.981223	0.649692
P78371	CCT2	T-complex protein 1 subunit beta	kinase	36	9.5443	1.30237e+07	1.35216e+07	1.36086e+07	1.26219e+07	1.24609e+07	1.36922e+07	1.26787e+07	1.25412e+07	1.30503e+07	1.25523e+07	1.22475e+07	1.3642e+07	1.18882e+07	1.1774e+07	1.25463e+07	1.21963e+07	0.991556	0.686207
P49368;P68626	CCT3;A ORF M	T-complex protein 1 subunit gamma;Uncharacterized 8.6 kDa protein	other	36	9.53311	1.14819e+07	1.18377e+07	1.21236e+07	1.11707e+07	1.12689e+07	1.17335e+07	1.13848e+07	1.08505e+07	1.12004e+07	1.0834e+07	1.07502e+07	1.18265e+07	1.05902e+07	9.89909e+06	1.10699e+07	1.05072e+07	0.976006	0.599827
P50991	CCT4	T-complex protein 1 subunit delta	other	31	9.44437	8.76946e+06	9.28915e+06	9.48084e+06	8.69129e+06	8.84716e+06	9.29878e+06	8.90548e+06	8.60993e+06	8.99973e+06	8.53908e+06	9.29407e+06	9.3622e+06	8.38608e+06	8.02424e+06	8.62938e+06	8.28758e+06	1.00711	0.693304
P48643	CCT5	T-complex protein 1 subunit epsilon	other	42	9.46532	1.00408e+07	1.04881e+07	1.08024e+07	9.63148e+06	9.78145e+06	1.08531e+07	1.00491e+07	1.03131e+07	1.06798e+07	9.45661e+06	9.42749e+06	1.11026e+07	9.59286e+06	8.74658e+06	9.97321e+06	1.02729e+07	0.994469	0.70324
P40227	CCT6A	T-complex protein 1 subunit zeta	other	30	9.48656	7.44577e+06	7.73135e+06	7.9191e+06	7.00559e+06	7.23514e+06	7.87065e+06	7.42232e+06	7.17422e+06	7.51314e+06	7.03295e+06	7.64225e+06	7.78481e+06	7.01029e+06	6.77705e+06	7.15311e+06	7.15489e+06	1.0172	0.638898
Q99832	CCT7	T-complex protein 1 subunit eta	other	30	9.29378	7.86931e+06	8.25379e+06	8.35944e+06	7.8084e+06	8.0417e+06	8.1039e+06	7.78351e+06	7.67141e+06	7.71985e+06	7.59347e+06	6.96167e+06	8.28883e+06	7.63887e+06	7.38394e+06	7.83343e+06	7.41666e+06	0.982084	0.641895
P50990	CCT8	T-complex protein 1 subunit theta	other	35	9.45507	1.11569e+07	1.1906e+07	1.19759e+07	1.07995e+07	1.12589e+07	1.17809e+07	1.12595e+07	1.10438e+07	1.1305e+07	1.09286e+07	1.15339e+07	1.17075e+07	1.09485e+07	1.02843e+07	1.1141e+07	1.05417e+07	1.00405	0.705932
P86790;P86791	CCZ1B;CCZ1	Vacuolar fusion protein CCZ1 homolog B;Vacuolar fusion protein CCZ1 homolog	other	9	NA	738909	701993	696154	649713	722731	658062	699756	682053	716219	706659	738073	713563	737337	719360	693751	710076	1.08355	0.312749
Q6YHK3	CD109	CD109 antigen	other	16	7.65745	921878	1.08493e+06	1.15035e+06	964583	1.10731e+06	982799	1.091e+06	981372	982497	1.07687e+06	1.13337e+06	1.13931e+06	1.08261e+06	1.10419e+06	1.04067e+06	996304	1.12142	0.324258
P08571	CD14	Monocyte differentiation antigen CD14	transmembrane receptor	10	8.52084	1.69203e+06	1.38289e+06	1.41096e+06	1.58544e+06	1.38778e+06	1.68207e+06	1.57425e+06	1.55339e+06	1.54689e+06	1.73842e+06	1.75751e+06	1.84303e+06	1.62285e+06	1.98687e+06	1.51117e+06	2.65789e+06	1.33705	0.125019
P48509	CD151	CD151 antigen	other	4	8.80863	296584	346913	315596	340287	359678	330133	359058	337631	344128	386826	367565	385086	391428	413057	391864	365592	1.18637	0.221445
Q86VB7	CD163	Scavenger receptor cysteine-rich type 1 protein M130	other	11	7.77184	654617	693423	641270	739274	730804	845599	753226	858496	737246	916845	1.02868e+06	1.46247e+06	837036	889301	1.06037e+06	1.26974e+06	1.6192	0.0688674
Q9HCU0	CD248	Endosialin	other	4	7.1784	195329	222327	197532	225203	230330	229470	240737	236724	230000	239031	197559	194318	218814	276175	257904	298470	1.06636	0.571834
Q5ZPR3	CD276	CD276 antigen	other	3	6.46546	277544	263218	254559	266750	251347	247976	232882	265592	267932	275317	242018	264521	244074	242057	233644	259611	1.004	0.708724
Q9Y5K6	CD2AP	CD2-associated protein	other	26	8.70254	4.09741e+06	3.91551e+06	4.09171e+06	3.57622e+06	3.78226e+06	4.49909e+06	3.71824e+06	3.71833e+06	4.20232e+06	3.58225e+06	3.7257e+06	3.93772e+06	3.6678e+06	3.22985e+06	4.01687e+06	3.82377e+06	0.963076	0.567504
O95400	CD2BP2	CD2 antigen cytoplasmic tail-binding protein 2	other	8	7.88375	451722	484799	454092	469501	467226	478167	498153	463033	490330	476755	428357	473375	488176	429552	449314	444793	0.974181	0.590319
P28906	CD34	Hematopoietic progenitor cell antigen CD34	other	4	8.41177	182500	227160	188988	200168	227297	210594	181185	236472	177013	228538	157885	235775	221988	261316	218745	224702	1.09644	0.535537
P16671	CD36	Platelet glycoprotein 4	transmembrane receptor	4	7.62713	397818	210632	213258	231163	245332	229769	242795	523683	258630	342349	365754	321606	446831	412390	425880	531101	1.48193	0.312573
P28907	CD38	ADP-ribosyl cyclase/cyclic ADP-ribose hydrolase 1	enzyme	2	6.58574	135085	118398	95117.9	99203.8	99288.6	77971.3	93623.4	124819	109178	103533	109854	94779.2	94144.3	122004	131220	126429	1.1112	0.501726
P25942	CD40	Tumor necrosis factor receptor superfamily member 5	transmembrane receptor	1	7.08877	65849.5	68948	70594.5	67209.9	74942.2	70115.9	62786.5	119640	102045	80902.2	102198	100555	72076.5	77907.8	87817.3	117764	1.3034	0.264326
P16070	CD44	CD44 antigen	other	7	8.5427	1.19081e+06	1.2291e+06	942959	1.05719e+06	1.33777e+06	1.32957e+06	1.22478e+06	1.12294e+06	1.2467e+06	1.53714e+06	917887	1.11155e+06	1.45636e+06	1.22063e+06	1.35613e+06	1.39025e+06	1.01828	0.685046
P15529	CD46	Membrane cofactor protein	transmembrane receptor	8	8.45295	897957	1.02035e+06	1.01976e+06	1.04513e+06	1.03511e+06	1.06389e+06	880767	1.02354e+06	975905	953842	766167	985045	1.01359e+06	922850	1.0646e+06	937350	0.926138	0.484932
Q08722	CD47	Leukocyte surface antigen CD47	other	3	8.34463	489995	447096	457787	426031	520438	441856	493171	500597	504271	512671	567547	569111	508533	634708	608966	661470	1.33937	0.0688436
P08174	CD55	Complement decay-accelerating factor	other	10	8.19537	1.09311e+06	1.44313e+06	1.22998e+06	1.22862e+06	1.61292e+06	1.52256e+06	1.2854e+06	1.82195e+06	2.02152e+06	1.47415e+06	1.38749e+06	1.34427e+06	1.37016e+06	2.0348e+06	1.74695e+06	2.06577e+06	1.15152	0.425054
P19256	CD58	Lymphocyte function-associated antigen 3	transmembrane receptor	2	7.90609	129321	125042	127132	130897	120050	122062	117343	114199	113217	133031	108783	139841	122008	122739	124646	111987	1.03408	0.601393
P13987	CD59	CD59 glycoprotein	other	4	9.52758	844021	993133	1.00633e+06	959704	954878	974036	991039	1.18872e+06	988330	1.12446e+06	746570	1.03579e+06	1.1462e+06	1.14359e+06	1.0548e+06	1.29614e+06	1.07323	0.57835
O43866	CD5L	CD5 antigen-like	transmembrane receptor	13	8.74878	2.28999e+06	1.32369e+06	1.17607e+06	2.28255e+06	1.71986e+06	1.61431e+06	1.35641e+06	1.93729e+06	1.43021e+06	1.3504e+06	1.36827e+06	1.84977e+06	1.28871e+06	1.19083e+06	1.16063e+06	1.69631e+06	0.896377	0.540735
P08962	CD63	CD63 antigen	other	2	8.29949	357436	457073	437756	396528	440184	441218	424174	435204	451904	490622	284884	536628	478488	487692	496037	473390	1.08678	0.549248
P04233	CD74	HLA class II histocompatibility antigen gamma chain	transmembrane receptor	7	8.77204	969325	993930	1.04224e+06	1.08302e+06	1.06212e+06	963429	982368	1.10623e+06	1.10289e+06	1.08984e+06	863541	1.15329e+06	1.08174e+06	1.04038e+06	1.15409e+06	1.30045e+06	1.08262	0.501675
P60033	CD81	CD81 antigen	other	3	8.77014	1.21479e+06	1.48577e+06	1.37905e+06	1.2333e+06	1.38005e+06	1.50835e+06	1.32065e+06	1.37178e+06	1.29711e+06	1.3741e+06	967550	1.58046e+06	1.34288e+06	1.19358e+06	1.39871e+06	1.29652e+06	0.967938	0.637809
P27701	CD82	CD82 antigen	other	3	7.73681	141777	148421	150668	141755	154835	158332	156182	161334	163302	168293	128070	200128	205475	221720	172484	181825	1.23799	0.281161
P21926	CD9	CD9 antigen	other	5	9.34309	1.26518e+06	1.49808e+06	1.35162e+06	1.33193e+06	1.2e+06	1.45799e+06	1.32819e+06	1.7655e+06	1.76634e+06	1.42685e+06	1.06201e+06	1.60733e+06	1.58868e+06	1.52524e+06	1.71311e+06	1.66666e+06	1.04185	0.633469
Q9NPY3	CD93	Complement component C1q receptor	other	6	7.74845	315454	289236	297756	316505	319501	303379	272108	291992	281804	298594	288107	297025	298262	291935	292132	255202	0.973913	0.620224
P14209	CD99	CD99 antigen	other	2	8.72369	36211.3	45477.5	42161.1	33847.9	44617.9	39542.2	35700	33784.5	38335.7	50450.8	23007.7	29678.7	46285.8	38730.9	49530.6	46528.9	0.917425	0.573163
Q8TCZ2	CD99L2	CD99 antigen-like protein 2	other	4	8.00303	589748	652678	706412	588249	730061	685743	684035	560839	593386	735573	480682	627326	719930	517507	683025	591546	0.921263	0.4649
P32320	CDA	Cytidine deaminase	enzyme	2	7.47427	183140	153544	165594	173506	171274	156457	170171	155465	160465	167035	213863	156946	160965	181692	151818	161434	1.0934	0.409957
Q13042	CDC16	Cell division cycle protein 16 homolog	other	7	7.46549	480779	511594	490277	503577	510517	514714	501587	517542	507923	503709	480973	504917	519610	501531	516933	555145	1.03601	0.574171
Q9UJX2	CDC23	Cell division cycle protein 23 homolog	enzyme	11	7.56493	586392	543274	547781	561674	569452	604935	607763	547839	588781	574466	671006	552929	565538	613871	551458	579687	1.07258	0.380211
Q8NHZ8	CDC26	Anaphase-promoting complex subunit CDC26	other	4	8.06681	415815	405326	420525	360798	374329	385248	402309	368364	377718	378011	415937	387307	379391	343812	376533	360513	1.00988	0.681301
P30260	CDC27	Cell division cycle protein 27 homolog	other	5	7.40403	188286	183434	171281	191472	186045	183078	186208	199364	173086	235657	256300	183371	180254	195659	168255	184379	1.10984	0.440505
Q16543	CDC37	Hsp90 co-chaperone Cdc37	other	13	9.17849	2.86217e+06	3.07969e+06	3.11834e+06	2.66951e+06	2.81914e+06	3.0687e+06	2.84304e+06	3.08326e+06	3.05944e+06	2.91309e+06	2.6844e+06	3.27406e+06	2.92185e+06	2.60091e+06	3.06223e+06	3.03664e+06	1.02285	0.639659
Q7L3B6	CDC37L1	Hsp90 co-chaperone Cdc37-like 1	other	6	7.58147	643674	649221	646690	552844	628036	620228	630320	523897	580857	609562	662208	642418	609368	591456	620202	557976	1.07012	0.378591
O60508	CDC40	Pre-mRNA-processing factor 17	other	6	7.25015	383828	400865	379653	401187	396211	391808	384601	448769	408254	413672	413315	382756	426095	428925	404551	426114	1.04588	0.546149
P60953	CDC42	Cell division control protein 42 homolog	enzyme	10	9.80948	4.53118e+06	4.9459e+06	4.8822e+06	4.35234e+06	4.60147e+06	4.71154e+06	4.52152e+06	4.68892e+06	4.8538e+06	4.81699e+06	4.00313e+06	5.07842e+06	4.65266e+06	4.23328e+06	4.8779e+06	4.32905e+06	0.991622	0.691814
Q5VT25	CDC42BPA	Serine/threonine-protein kinase MRCK alpha	kinase	23	7.84134	1.41372e+06	1.4956e+06	1.50792e+06	1.43889e+06	1.55357e+06	1.46654e+06	1.54276e+06	1.4156e+06	1.46937e+06	1.46722e+06	1.73789e+06	1.4114e+06	1.52442e+06	1.52044e+06	1.43495e+06	1.40336e+06	1.05423	0.500123
Q9Y5S2	CDC42BPB	Serine/threonine-protein kinase MRCK beta	kinase	49	8.20556	4.65755e+06	4.72318e+06	4.62483e+06	4.66382e+06	4.61141e+06	4.65212e+06	4.60628e+06	4.78667e+06	4.68969e+06	4.56102e+06	4.86898e+06	4.79801e+06	4.68489e+06	4.59945e+06	4.6994e+06	4.66533e+06	1.04193	0.510728
Q6DT37	CDC42BPG	Serine/threonine-protein kinase MRCK gamma	kinase	3	5.36224	11751.5	11333.7	10070	10784.2	10569	9056.98	10361.8	10345.2	10999.2	11334.3	10813.3	10347	10536.8	10272.5	9053.46	9860.7	1.02064	0.643226
Q00587	CDC42EP1	Cdc42 effector protein 1	other	6	7.81733	322135	301428	299956	312927	330738	305500	323744	302544	313029	317580	399953	297659	301592	330296	308299	340170	1.10963	0.333615
Q9H3Q1	CDC42EP4	Cdc42 effector protein 4	other	5	7.86013	260101	252734	260846	260369	270095	274617	318782	238677	260157	281431	273975	279454	276789	285113	288719	292579	1.11125	0.346389
Q6NZY7	CDC42EP5	Cdc42 effector protein 5	other	3	7.36421	283606	268589	257445	271390	296415	248532	283530	263950	259927	284337	303580	252890	256849	308930	279031	298652	1.10222	0.370281
Q9NRR3	CDC42SE2	CDC42 small effector protein 2	other	1	7.79652	141404	140266	143496	156124	145436	130393	137608	113771	140839	143748	128210	144948	134841	125483	138958	127510	1.00276	0.714015
Q99459	CDC5L	Cell division cycle 5-like protein	transcription regulator	21	8.19634	1.84344e+06	1.85193e+06	1.85235e+06	1.87894e+06	1.90253e+06	1.89689e+06	1.82937e+06	2.01813e+06	1.87935e+06	1.81116e+06	2.66629e+06	1.80218e+06	1.8705e+06	1.89327e+06	1.84028e+06	1.88444e+06	1.08605	0.44584
Q6P1J9	CDC73	Parafibromin	other	17	8.93915	1.06219e+06	1.10656e+06	1.08196e+06	1.08091e+06	1.13563e+06	1.13154e+06	1.09732e+06	1.17055e+06	1.10341e+06	1.10398e+06	1.20583e+06	1.06405e+06	1.14309e+06	1.22298e+06	1.0919e+06	1.14149e+06	1.05933	0.4662
P12830	CDH1	Cadherin-1	other	21	8.87058	1.95404e+06	2.22989e+06	2.13449e+06	2.04942e+06	2.14504e+06	2.16268e+06	2.15643e+06	2.68459e+06	2.4099e+06	2.20084e+06	1.80915e+06	2.23986e+06	2.5517e+06	2.90298e+06	2.28521e+06	2.40999e+06	1.06619	0.565966
Q9Y6N8;P55285	CDH10;CDH6	Cadherin-10;Cadherin-6	other	19	8.55731	3.07847e+06	3.31172e+06	3.49334e+06	3.34165e+06	3.2395e+06	3.50832e+06	2.99689e+06	2.67059e+06	2.76372e+06	3.03596e+06	2.70432e+06	2.97659e+06	2.73896e+06	2.21416e+06	3.1718e+06	2.69137e+06	0.868805	0.324127
P55290	CDH13	Cadherin-13	other	14	8.54347	1.7388e+06	1.84406e+06	1.83511e+06	1.46146e+06	2.15217e+06	2.09286e+06	1.64251e+06	2.02658e+06	1.59856e+06	2.0844e+06	2.00872e+06	1.70966e+06	1.79934e+06	1.88906e+06	1.60171e+06	2.03278e+06	1.06661	0.564423
O75309	CDH16	Cadherin-16	enzyme	29	9.67958	1.42e+07	1.35536e+07	1.37448e+07	1.41306e+07	1.25734e+07	1.21568e+07	1.31596e+07	1.60848e+07	1.41195e+07	1.19233e+07	1.15369e+07	1.28458e+07	1.36055e+07	1.71823e+07	1.36392e+07	1.30303e+07	0.995674	0.712915
P19022;P55283	CDH2;CDH4	Cadherin-2;Cadherin-4	other	20	8.56885	5.24198e+06	5.20143e+06	5.69069e+06	5.10407e+06	4.92421e+06	5.82012e+06	5.09554e+06	3.91188e+06	4.4181e+06	4.63942e+06	4.05878e+06	4.80108e+06	4.43598e+06	3.55554e+06	4.93239e+06	3.81363e+06	0.846381	0.254956
P22223	CDH3	Cadherin-3	other	5	6.33977	65052.5	51706.9	56485	60864.5	52169.3	56350.6	52115.9	52299.3	62628.8	57598.8	61400.7	54578	53541.4	57797.9	51359.7	52121.1	1.02085	0.642207
P33151	CDH5	Cadherin-5	other	8	7.7593	520661	446755	467141	443079	448890	440260	432885	515687	472667	454385	497236	503886	445132	453300	482436	488846	1.07886	0.408877
Q9ULB5;P55287;P55286;P55289	CDH7;CDH11;CDH8;CDH12	Cadherin-7;Cadherin-11;Cadherin-8;Cadherin-12	other	11	NA	1.21084e+06	1.26584e+06	1.12292e+06	1.13735e+06	1.18052e+06	1.17861e+06	1.20664e+06	1.46749e+06	1.22269e+06	1.31539e+06	1.14308e+06	1.20178e+06	1.21037e+06	1.40224e+06	1.35392e+06	1.42688e+06	1.07471	0.502535
Q9ULB4	CDH9	Cadherin-9	other	3	6.82631	66260.8	51645.8	54784.7	57721.9	58545.9	51068.8	63229.7	49307.6	49417.7	55068.2	65394.1	49326.6	50734.9	56075.9	48876	45375.5	0.995322	0.71124
Q9BYE9	CDHR2	Cadherin-related family member 2	other	25	8.51971	3.3034e+06	3.38127e+06	3.19368e+06	3.40804e+06	2.98644e+06	3.47619e+06	3.1974e+06	2.39222e+06	3.08562e+06	2.48695e+06	3.08234e+06	3.33455e+06	2.8306e+06	2.26856e+06	2.97514e+06	2.29302e+06	0.90585	0.445431
Q9HBB8	CDHR5	Cadherin-related family member 5	other	14	8.82228	1.98206e+06	2.76827e+06	2.18154e+06	2.35946e+06	2.20699e+06	2.2842e+06	2.12657e+06	1.73751e+06	1.99522e+06	1.78766e+06	1.80735e+06	2.11026e+06	1.93137e+06	1.79811e+06	1.72205e+06	1.54605e+06	0.867285	0.325052
O14735	CDIPT	CDP-diacylglycerol--inositol 3-phosphatidyltransferase	enzyme	5	8.86109	608853	630188	603341	637430	615153	652852	614762	708317	665069	645526	558639	631749	616601	669463	630736	659778	1.00068	0.720034
P21127;Q9UQ88;Q13882	CDK11B;CDK11A;PTK6	Cyclin-dependent kinase 11B;Cyclin-dependent kinase 11A;Protein-tyrosine kinase 6	kinase	15	7.77835	1.40157e+06	1.42243e+06	1.48354e+06	1.42607e+06	1.43749e+06	1.39363e+06	1.46339e+06	1.52696e+06	1.43963e+06	1.42871e+06	1.67073e+06	1.47149e+06	1.41967e+06	1.56004e+06	1.41092e+06	1.47958e+06	1.09199	0.346737
Q9NYV4	CDK12	Cyclin-dependent kinase 12	kinase	4	6.41886	106462	87940.3	94247.3	93522.3	95793.1	92248.4	101998	79065.5	89424.3	90201.3	110004	85156	89571	102627	84472.4	84410.9	1.05109	0.549108
O94921	CDK14	Cyclin-dependent kinase 14	kinase	4	NA	278108	230192	226765	307484	254480	256523	240870	202114	226325	240484	331895	239157	217649	193120	212623	208528	0.982035	0.688101
Q00536	CDK16	Cyclin-dependent kinase 16	kinase	4	6.38153	92890	83521.1	81795.1	89831.6	83622.4	81102.9	91331	69195.5	71787.2	79921.1	96407.7	79018.2	82395	79178	76999.2	67216.3	1.00417	0.711926
Q00537;Q07002	CDK17;CDK18	Cyclin-dependent kinase 17;Cyclin-dependent kinase 18	kinase	10	7.66132	768850	695783	797730	734711	721797	782452	786115	607897	666953	694157	1.00346e+06	688427	665557	659417	678219	612683	1.02809	0.65546
P24941;Q00526	CDK2;CDK3	Cyclin-dependent kinase 2;Cyclin-dependent kinase 3	kinase	4	7.00307	79042.6	71872.8	77055.4	73770.5	78470.9	75548.1	83091.4	74292.8	72527.9	75241.4	82334.6	71679.6	72814.3	82306.5	69174.3	76842.7	1.0496	0.506383
P11802;P06493;Q96Q40	CDK4;CDK1;CDK15	Cyclin-dependent kinase 4;Cyclin-dependent kinase 1;Cyclin-dependent kinase 15	kinase	7	7.81673	380067	300651	347696	320112	320555	321421	295348	294625	345873	346708	351401	389826	312154	296296	341565	295056	1.0861	0.416355
Q00535	CDK5	Cyclin-dependent-like kinase 5	kinase	12	8.29677	1.23024e+06	1.20902e+06	1.23379e+06	1.17543e+06	1.11826e+06	1.26892e+06	1.15264e+06	1.14684e+06	1.21902e+06	1.1345e+06	1.19673e+06	1.26257e+06	1.13465e+06	1.07763e+06	1.20484e+06	1.14111e+06	1.01185	0.672097
Q96JB5	CDK5RAP3	CDK5 regulatory subunit-associated protein 3	other	16	8.66763	3.11427e+06	3.36668e+06	3.52058e+06	3.22264e+06	3.13827e+06	3.3417e+06	3.28747e+06	3.22084e+06	3.2093e+06	3.04435e+06	3.45666e+06	3.17858e+06	3.09087e+06	2.81605e+06	3.19814e+06	3.03339e+06	0.979275	0.638827
Q00534	CDK6	Cyclin-dependent kinase 6	kinase	9	7.47834	238514	221592	215678	227260	231173	239325	243233	225910	237327	252703	289658	229499	233968	263718	231731	246441	1.13206	0.253174
P50613;Q9C098	CDK7;DCLK3	Cyclin-dependent kinase 7;Serine/threonine-protein kinase DCLK3	kinase	3	7.19899	316179	337671	318254	325966	330728	323728	331549	320170	327499	318741	371078	350064	311708	333766	318699	310445	1.07957	0.346442
P50750	CDK9	Cyclin-dependent kinase 9	kinase	7	7.52599	656215	517980	514100	511010	521894	470196	516462	495583	498506	505835	556948	493504	524270	530434	475967	495598	1.03583	0.581647
P46527	CDKN1B	Cyclin-dependent kinase inhibitor 1B	other	5	8.11856	291044	303177	314967	344851	327665	324253	309174	364691	350926	329555	221570	323837	299670	324906	333818	349610	0.940407	0.569615
Q9NXV6	CDKN2AIP	CDKN2A-interacting protein	transcription regulator	15	7.86757	1.17142e+06	1.29865e+06	1.20512e+06	1.19542e+06	1.2969e+06	1.21146e+06	1.26156e+06	1.3679e+06	1.47327e+06	1.31461e+06	1.31313e+06	1.22181e+06	1.39462e+06	1.45517e+06	1.32585e+06	1.4024e+06	1.08589	0.373055
Q96HQ2	CDKN2AIPNL	CDKN2AIP N-terminal-like protein	other	4	7.72025	213400	282457	321740	293240	284335	297756	286647	280857	308504	319287	137118	292930	285118	275283	293794	283359	0.875363	0.504032
P42773	CDKN2C	Cyclin-dependent kinase 4 inhibitor C	transcription regulator	5	8.05854	373333	380974	437146	423879	444903	424638	447862	422923	478226	534290	562573	531243	464596	468139	471488	480104	1.25461	0.130705
Q86X02	CDR2L	Cerebellar degeneration-related protein 2-like	other	2	6.69669	67717.3	85825.9	79512	87578.7	83657.5	97007.1	97353.5	94021.3	96769.4	88566.9	74737.1	86804	79457.4	97293.3	90007.8	106038	1.03964	0.622785
Q92903	CDS1	Phosphatidate cytidylyltransferase 1	enzyme	2	7.10921	273676	306551	282458	297516	271772	289662	283193	400847	337720	306746	242648	306603	331453	350055	327032	360093	1.03618	0.643189
O95674	CDS2	Phosphatidate cytidylyltransferase 2	enzyme	8	8.44022	691835	743287	747837	771666	747474	779640	786930	860498	771100	799875	596962	749478	771061	822859	790264	844185	0.990533	0.700396
Q15517	CDSN	Corneodesmosin	other	2	6.93514	141127	108949	125303	230876	139481	297736	157170	230710	131342	144246	309796	139940	126405	152113	119763	148408	0.917972	0.602755
Q9UKY7	CDV3	Protein CDV3 homolog	other	10	8.79475	2.08872e+06	2.20681e+06	2.00752e+06	1.88707e+06	1.90795e+06	2.09945e+06	1.88561e+06	1.87588e+06	2.25946e+06	2.12595e+06	1.24657e+06	2.64283e+06	2.09611e+06	1.77596e+06	2.45543e+06	2.29312e+06	1.0305	0.666435
P31997;P13688;P06731	CEACAM8;CEACAM1;CEACAM5	Carcinoembryonic antigen-related cell adhesion molecule 8;Carcinoembryonic antigen-related cell adhesion molecule 1;Carcinoembryonic antigen-related cell adhesion molecule 5	other	6	NA	588640	576081	587062	616901	572856	554897	582434	505630	523289	503338	497056	654456	547559	458641	633408	423111	0.9419	0.536048
Q03701	CEBPZ	CCAAT/enhancer-binding protein zeta	transcription regulator	4	6.85744	258311	239114	237852	243513	276261	251024	294452	237356	247261	244531	310346	252394	266139	274322	261922	241573	1.09835	0.380225
Q92879;O95319	CELF1;CELF2	CUGBP Elav-like family member 1;CUGBP Elav-like family member 2	translation regulator	9	8.39855	984977	1.08524e+06	1.07072e+06	1.08225e+06	1.11997e+06	1.23864e+06	1.14143e+06	1.10137e+06	1.11727e+06	1.07979e+06	1.12276e+06	1.06128e+06	1.06388e+06	1.14878e+06	1.13544e+06	1.0799e+06	1.01286	0.675967
Q9NYQ6	CELSR1	Cadherin EGF LAG seven-pass G-type receptor 1	G-protein coupled receptor	20	7.55894	1.52911e+06	1.47521e+06	1.52897e+06	1.58324e+06	1.44522e+06	1.5171e+06	1.59605e+06	1.41434e+06	1.50784e+06	1.48556e+06	1.59197e+06	1.39901e+06	1.45831e+06	1.53671e+06	1.58306e+06	1.41464e+06	1.00587	0.701912
Q9HCU4	CELSR2	Cadherin EGF LAG seven-pass G-type receptor 2	G-protein coupled receptor	3	6.00694	73981.5	84789.9	74354.1	75056.3	74040.4	72911.9	79369.5	90574.8	79878.8	74635.8	77988.9	69229.4	76279	94893.1	75252.8	82341.2	1.03614	0.60503
P49454	CENPF	Centromere protein F	other	4	8.27996	90848.5	124007	128761	303026	215297	183696	228949	148634	156526	191921	95242.7	143431	146947	189308	150771	120060	0.777679	0.452654
Q7Z7K6	CENPV	Centromere protein V	other	5	8.40231	332993	401362	365832	346266	380274	335354	376633	466472	386699	358576	288527	317580	390419	410871	388490	372392	0.933895	0.550641
P0DPI3;A0A0U1RRI6;A0A0U1RR11	CENPVL2;CENPVL3;CENPVL1	Centromere protein V-like protein 2;Centromere protein V-like protein 3;Centromere protein V-like protein 1	other	1	7.54717	2556.79	3160.41	3053.38	2986.54	3485.22	3015.77	3840	4935.33	3530.39	3374.25	3093.35	2824.49	3068.15	3683.74	3684.4	3196.36	0.949915	0.622687
Q8N960	CEP120	Centrosomal protein of 120 kDa	other	1	6.09398	39981.1	25282.7	31433.9	29967.8	28207.5	28716	33686.7	25027.9	27494.8	29703.4	38262.8	27860.1	26237.3	33501.1	25720.2	26533	1.08343	0.523999
Q9UPN4	CEP131	Centrosomal protein of 131 kDa	other	2	6.49298	69471.2	92035.6	76706.8	60465.5	68276.4	68810.2	71290.9	96166.7	71526.5	69255.8	32693	86295.3	82552.2	91737.1	76276.4	64876	0.921371	0.614638
Q66GS9	CEP135	Centrosomal protein of 135 kDa	other	4	6.64378	239398	211253	209362	295612	225208	220645	197568	221771	221812	223770	246461	200813	196544	200550	193476	189553	0.914662	0.45537
Q9Y4F5	CEP170B	Centrosomal protein of 170 kDa protein B	other	4	6.6671	225217	238161	217383	232560	244619	261456	246514	268731	263074	265906	216396	228051	268964	289191	252233	284000	1.04609	0.582164
Q9BV73	CEP250	Centrosome-associated protein CEP250	other	3	6.69773	59758	47304.2	48467.7	47286.8	43303.4	67106.9	60154.8	49416.4	46812	44315.1	35724.6	75554.6	56876.1	35341.7	73963.8	50783.1	0.979555	0.696093
O95684	CEP43	Centrosomal protein 43	other	3	7.19937	198408	148297	149249	164437	185915	197145	175693	140589	145008	161603	202093	154893	162547	165099	151895	155170	1.03097	0.64205
Q9C0F1	CEP44	Centrosomal protein of 44 kDa	other	3	7.32545	163982	141032	142124	125119	138336	141443	150975	123556	139668	139204	183658	139821	139433	150839	131816	136156	1.12862	0.299671
Q76N32	CEP68	Centrosomal protein of 68 kDa	other	1	6.44629	7180.68	7833.08	7466.27	10746.9	9726.02	10213.7	10193.7	9999.3	8978.26	9364.16	14389.3	8073.56	9702.17	11761.3	9706.96	12114	1.19394	0.355609
Q9Y6K0	CEPT1	Choline/ethanolaminephosphotransferase 1	enzyme	3	7.67537	282157	303922	313863	311999	303816	322152	294951	325232	314040	308384	363392	308338	307417	307460	304810	359174	1.0913	0.382723
Q96G23	CERS2	Ceramide synthase 2	transcription regulator	3	8.19778	83405.9	90386.9	96899.1	89913.9	86994.4	100555	90198	96120	88208.1	91181.3	100746	94041.5	88600.2	73040.6	92006.1	79276.8	0.964921	0.612098
Q9HA82	CERS4	Ceramide synthase 4	transcription regulator	3	7.47608	250426	242870	225145	217971	230490	254103	224609	197508	251762	233365	256910	251869	212145	189759	232721	187315	0.998739	0.718563
Q9Y5P4	CERT1	Ceramide transfer protein	kinase	14	8.09293	993075	1.0604e+06	1.0049e+06	1.0216e+06	1.02437e+06	1.1265e+06	981095	1.02976e+06	1.10173e+06	998953	800967	997717	963024	936091	1.0572e+06	1.04833e+06	0.931117	0.444336
Q9UKY3;P23141	CES1P1;CES1	Putative inactive carboxylesterase 4;Liver carboxylesterase 1	other	17	7.99231	1.58324e+06	1.07686e+06	1.82606e+06	1.91644e+06	1.42634e+06	1.10765e+06	1.43262e+06	1.72809e+06	1.26094e+06	1.68586e+06	1.91254e+06	1.46574e+06	1.44656e+06	1.66873e+06	1.01722e+06	1.38997e+06	1.08999	0.58836
Q6UWW8	CES3	Carboxylesterase 3	enzyme	9	7.68731	838417	864727	925385	882809	917763	848369	987239	623200	692114	797339	904125	614932	791458	617419	742954	565819	0.826739	0.313285
P41208;Q12798	CETN2;CETN1	Centrin-2;Centrin-1	enzyme	9	8.5526	1.14787e+06	1.12053e+06	1.11339e+06	1.00438e+06	1.05961e+06	1.17212e+06	1.12024e+06	1.08884e+06	1.1216e+06	1.05229e+06	1.34846e+06	1.09757e+06	1.08795e+06	1.04009e+06	1.10238e+06	1.01515e+06	1.04352	0.543284
O15182	CETN3	Centrin-3	other	3	7.14236	326078	333852	278477	297229	314219	340483	334483	363321	313615	341628	381858	417253	359072	384526	367729	368538	1.24739	0.124982
P11597	CETP	Cholesteryl ester transfer protein	enzyme	2	6.16507	11589.5	7823.15	7250.34	7813.38	7182.52	9717.29	10789.8	8090.59	9285.8	9372.35	10454	12195.3	8765.17	10548.9	6937.03	11449.3	1.33394	0.153947
Q9Y6A4	CFAP20	Cilia- and flagella-associated protein 20	other	5	8.18682	535919	597991	592739	522126	543705	579242	565714	594488	532074	557723	452858	521903	505204	550438	545297	560711	0.94694	0.526716
P57076	CFAP298	Cilia- and flagella-associated protein 298	other	3	7.46647	162703	157974	163108	154641	165861	168722	160318	154979	156262	163749	193126	157203	172343	170725	167553	167594	1.0971	0.359043
Q96G28	CFAP36	Cilia- and flagella-associated protein 36	other	3	7.21024	175287	148535	169547	189463	143679	150485	153818	143999	176864	152037	145034	144025	132997	131570	159085	157589	0.918892	0.449256
O43822	CFAP410	Cilia- and flagella-associated protein 410	other	4	7.37182	77081	85694.5	74798.9	83257.6	83994.9	83886.4	89638.6	98098.3	94722.9	102343	111436	82009.7	101097	110497	94089	116339	1.22399	0.217591
Q96NL8	CFAP418	Cilia- and flagella-associated protein 418	other	1	7.02731	25057.6	25042.6	27953.4	25253.4	28089	23229.2	25531.7	17144.9	23198.7	23097.6	18682	24708.9	23309.4	30326.5	23969	22087.6	1.04174	0.628582
D6REC4;O95425	CFAP99;SVIL	Cilia- and flagella-associated protein 99;Supervillin	other	38	7.73635	3.16893e+06	3.22416e+06	3.12548e+06	3.28884e+06	3.29141e+06	3.05088e+06	3.2894e+06	3.26379e+06	3.23215e+06	3.55621e+06	3.55275e+06	3.14605e+06	3.16872e+06	3.41852e+06	3.29675e+06	3.32127e+06	1.07191	0.427765
P00751	CFB	Complement factor B	peptidase	40	9.46733	1.32965e+07	9.19776e+06	6.85724e+06	7.51672e+06	8.45603e+06	9.56612e+06	9.87626e+06	9.09421e+06	8.68599e+06	8.2675e+06	7.65807e+06	1.51274e+07	1.15387e+07	1.00187e+07	1.16495e+07	1.06278e+07	1.28174	0.306532
P00746	CFD	Complement factor D	peptidase	14	9.09167	1.3467e+06	1.14527e+06	1.29599e+06	1.89147e+06	1.28867e+06	1.34255e+06	1.1993e+06	1.1621e+06	1.26564e+06	1.35567e+06	1.27589e+06	1.30391e+06	964140	971453	894004	1.47968e+06	0.934419	0.589315
Q9UEE9	CFDP1	Craniofacial development protein 1	other	7	8.20648	704770	778879	738979	794788	767849	840852	737627	721891	745951	736538	775025	814237	781973	748371	788803	817214	1.06295	0.477037
P08603	CFH	Complement factor H	other	52	9.2085	1.41009e+07	1.12343e+07	8.30258e+06	1.0458e+07	1.14186e+07	1.06512e+07	1.2098e+07	1.12712e+07	9.69106e+06	1.01719e+07	9.06257e+06	1.80158e+07	1.14814e+07	1.10742e+07	1.33527e+07	1.78439e+07	1.31694	0.29214
Q03591	CFHR1	Complement factor H-related protein 1	other	10	8.87483	1.15554e+06	1.06382e+06	1.30609e+06	1.99737e+06	1.82932e+06	1.86579e+06	1.57078e+06	1.48109e+06	1.07509e+06	1.16219e+06	946662	1.36975e+06	1.5548e+06	1.23454e+06	1.14515e+06	1.34186e+06	0.809043	0.395259
P36980	CFHR2	Complement factor H-related protein 2	other	8	8.44889	590888	414185	403732	541335	651795	621237	580936	458786	517891	599860	439107	498898	397661	478175	580274	651246	0.991869	0.710256
Q92496;Q02985	CFHR4;CFHR3	Complement factor H-related protein 4;Complement factor H-related protein 3	transporter	4	NA	56852.3	57545	75921	140923	59525	115852	60268.9	112595	46907.3	80974.3	75445.7	52999.4	57575	59423.9	46953.7	75579.3	0.72653	0.341462
Q9BXR6	CFHR5	Complement factor H-related protein 5	other	10	8.05142	1.02e+06	1.13409e+06	755743	869617	1.13915e+06	994580	1.26084e+06	1.01897e+06	859458	1.14659e+06	914334	1.24174e+06	976605	973139	1.22195e+06	1.29987e+06	1.1736	0.374335
P05156	CFI	Complement factor I	peptidase	14	8.5611	2.48711e+06	2.11667e+06	1.70414e+06	1.86086e+06	1.91307e+06	1.91862e+06	2.10253e+06	1.78717e+06	1.70996e+06	1.86899e+06	1.58076e+06	2.99603e+06	2.60188e+06	2.13075e+06	2.33404e+06	2.49865e+06	1.26032	0.276888
P23528	CFL1	Cofilin-1	other	21	10.2479	1.15512e+07	1.26977e+07	1.19502e+07	1.0238e+07	1.15963e+07	1.0991e+07	1.10608e+07	1.25616e+07	1.25726e+07	1.26498e+07	7.8165e+06	1.39375e+07	1.21843e+07	1.16358e+07	1.28587e+07	1.48991e+07	1.07462	0.566372
Q9Y281	CFL2	Cofilin-2	other	16	8.97109	2.10683e+06	2.42933e+06	2.28908e+06	2.38692e+06	2.42601e+06	2.50035e+06	2.08643e+06	2.24268e+06	2.25441e+06	2.38865e+06	2.32199e+06	2.28884e+06	2.16465e+06	2.09969e+06	2.33096e+06	2.16811e+06	0.985562	0.674621
P27918	CFP	Properdin	other	5	7.73883	367920	299554	257140	281483	305975	319547	341207	315390	286926	295561	315491	387515	319532	348203	311413	448638	1.2558	0.184152
Q9UFW8	CGGBP1	CGG triplet repeat-binding protein 1	transcription regulator	4	8.06269	350627	242891	210048	413700	231143	209554	257141	249997	221353	360380	335908	198403	244763	270912	223253	249157	0.980396	0.699289
Q9P2M7	CGN	Cingulin	other	46	8.25633	4.70038e+06	4.68695e+06	4.5492e+06	4.84157e+06	4.38296e+06	4.6862e+06	4.84256e+06	4.72807e+06	4.62757e+06	4.33917e+06	4.73186e+06	4.64828e+06	4.76032e+06	4.87192e+06	4.52697e+06	4.48351e+06	1.02252	0.618479
Q0VF96	CGNL1	Cingulin-like protein 1	other	70	8.76959	8.21379e+06	8.08561e+06	8.97734e+06	8.73797e+06	8.57563e+06	9.97855e+06	8.56039e+06	7.68162e+06	8.59756e+06	8.04048e+06	8.25018e+06	8.29795e+06	8.05747e+06	6.70266e+06	8.43724e+06	8.03308e+06	0.931221	0.459877
O15335	CHAD	Chondroadherin	other	4	7.48676	444147	392451	511376	398901	369298	422908	315838	333948	322997	304718	357597	313604	294612	290945	267881	390564	0.870016	0.384756
Q96JM3	CHAMP1	Chromosome alignment-maintaining phosphoprotein 1	other	12	7.53029	1.45783e+06	1.46548e+06	1.42086e+06	1.41401e+06	1.5112e+06	1.417e+06	1.44882e+06	1.54143e+06	1.43698e+06	1.37722e+06	1.56815e+06	1.35627e+06	1.40996e+06	1.47634e+06	1.46426e+06	1.41091e+06	1.01509	0.66031
Q96BP2	CHCHD1	Coiled-coil-helix-coiled-coil-helix domain-containing protein 1	other	2	8.5619	344660	371659	386968	367102	341101	354189	352130	359289	347263	338790	345676	354189	327240	333364	348543	333198	0.978959	0.632926
Q8WYQ3	CHCHD10	Coiled-coil-helix-coiled-coil-helix domain-containing protein 10, mitochondrial	other	2	8.87804	335646	332859	343009	349127	328087	314037	331854	326865	342061	306424	301929	328695	325969	345106	336846	311478	0.99508	0.704663
Q5T1J5;Q9Y6H1	CHCHD2P9;CHCHD2	Putative coiled-coil-helix-coiled-coil-helix domain-containing protein CHCHD2P9, mitochondrial;Coiled-coil-helix-coiled-coil-helix domain-containing protein 2	other	5	NA	874665	1.07655e+06	1.05005e+06	826290	1.02728e+06	1.07367e+06	963632	1.05493e+06	1.01699e+06	901057	941688	881882	1.06941e+06	1.0101e+06	1.08815e+06	942955	0.977423	0.657823
Q9NX63	CHCHD3	MICOS complex subunit MIC19	transcription regulator	17	9.73884	5.45231e+06	5.6863e+06	5.84872e+06	5.67146e+06	5.46226e+06	6.14327e+06	5.79255e+06	6.23676e+06	5.56362e+06	5.37547e+06	4.49706e+06	5.29895e+06	5.78857e+06	5.82507e+06	5.54745e+06	5.2167e+06	0.913688	0.400555
Q8N4Q1	CHCHD4	Mitochondrial intermembrane space import and assembly protein 40	enzyme	6	9.09353	1.13136e+06	1.28499e+06	1.18969e+06	1.15983e+06	1.14848e+06	1.27149e+06	1.13338e+06	1.16861e+06	1.16573e+06	1.07921e+06	852811	1.2471e+06	1.21445e+06	932122	1.25271e+06	1.05704e+06	0.896835	0.375126
Q9BSY4	CHCHD5	Coiled-coil-helix-coiled-coil-helix domain-containing protein 5	other	5	8.40883	698824	702665	694163	806584	722179	745513	693398	762516	725957	628168	711720	705294	697933	648381	720280	662446	0.944138	0.479011
Q9BRQ6	CHCHD6	MICOS complex subunit MIC25	other	10	8.56942	1.08661e+06	833886	1.11196e+06	1.05135e+06	1.00689e+06	1.08737e+06	936764	1.17784e+06	1.01734e+06	940268	963546	997023	984080	1.05656e+06	921503	988844	0.970127	0.627365
Q9BUK0	CHCHD7	Coiled-coil-helix-coiled-coil-helix domain-containing protein 7	other	2	8.03922	115213	123355	124693	142588	126005	99446.7	106288	129531	125416	118092	120143	106792	108271	108586	109844	113537	0.940041	0.538561
Q86WJ1	CHD1L	Chromodomain-helicase-DNA-binding protein 1-like	enzyme	5	6.88638	132975	121741	120102	109794	122892	126315	128285	124168	121087	112280	123966	123193	125658	150809	104336	131164	1.09776	0.347335
O14647	CHD2	Chromodomain-helicase-DNA-binding protein 2	enzyme	3	NA	175191	172039	176510	192142	180422	156293	185362	158156	160029	171735	219869	164055	168702	193699	154269	154194	1.07407	0.505053
Q12873	CHD3	Chromodomain-helicase-DNA-binding protein 3	enzyme	14	6.34978	222425	224086	208438	220831	238825	262290	239484	287814	228806	260631	289268	218919	253539	293131	238142	279485	1.12002	0.397072
Q14839;Q8TDI0	CHD4;CHD5	Chromodomain-helicase-DNA-binding protein 4;Chromodomain-helicase-DNA-binding protein 5	enzyme	46	8.1827	3.66151e+06	3.97636e+06	3.94731e+06	3.7332e+06	3.9613e+06	3.96308e+06	3.97143e+06	4.21018e+06	3.96965e+06	3.9101e+06	4.02826e+06	3.7753e+06	3.90778e+06	4.24553e+06	3.81704e+06	3.93414e+06	1.03478	0.573051
Q8NE62	CHDH	Choline dehydrogenase, mitochondrial	enzyme	35	9.72655	1.46145e+07	1.30062e+07	1.3218e+07	1.15008e+07	1.18323e+07	1.47982e+07	1.25269e+07	1.1174e+07	1.33294e+07	1.0168e+07	1.02078e+07	1.11671e+07	1.04136e+07	7.81803e+06	1.40553e+07	1.07645e+07	0.805923	0.215955
Q8IWX8	CHERP	Calcium homeostasis endoplasmic reticulum protein	other	13	8.09212	1.44899e+06	1.48183e+06	1.42439e+06	1.48796e+06	1.50738e+06	1.4999e+06	1.53431e+06	1.54445e+06	1.48212e+06	1.48634e+06	1.26819e+06	1.60436e+06	1.51005e+06	1.52044e+06	1.4757e+06	1.41636e+06	1.00634	0.70139
P05060	CHGB	Secretogranin-1	other	1	6.45411	14406.7	12629.4	14884	10440.8	13968.2	10753.2	12427.1	14970.3	13899	13216.3	13819.9	13006.4	9557.82	10203.9	8556.81	15004.3	1.02799	0.67213
P36222	CHI3L1	Chitinase-3-like protein 1	enzyme	7	7.75301	309338	279849	326798	397083	316870	362942	342858	277252	357587	384184	525451	720514	418134	311459	275945	483873	1.5891	0.124696
Q9BWS9	CHID1	Chitinase domain-containing protein 1	other	14	8.83925	2.61465e+06	2.81029e+06	2.88716e+06	2.99008e+06	2.77888e+06	2.64731e+06	2.71884e+06	2.83548e+06	2.52072e+06	2.59002e+06	2.76867e+06	2.61517e+06	2.58868e+06	2.55642e+06	2.5999e+06	2.45159e+06	0.958484	0.559002
Q13231	CHIT1	Chitotriosidase-1	enzyme	2	6.90989	271556	245458	308757	314812	272686	344540	250539	237890	361595	303089	393748	288606	202922	233001	228031	246221	0.99677	0.717123
Q9Y259	CHKB	Choline/ethanolamine kinase	kinase	11	8.06047	1.66827e+06	1.4926e+06	1.58851e+06	1.47629e+06	1.38306e+06	1.32751e+06	1.46248e+06	1.40637e+06	1.5903e+06	1.39428e+06	1.19543e+06	1.37293e+06	1.36065e+06	1.44478e+06	1.38814e+06	1.39322e+06	0.9486	0.503877
O00533	CHL1	Neural cell adhesion molecule L1-like protein	other	17	7.84826	1.81275e+06	1.56246e+06	1.53726e+06	2.02722e+06	2.12857e+06	1.71843e+06	1.68734e+06	1.38616e+06	1.65782e+06	1.42783e+06	1.50499e+06	1.46276e+06	1.59383e+06	1.56033e+06	1.68062e+06	1.5406e+06	0.905737	0.437639
P26374;P24386	CHML;CHM	Rab proteins geranylgeranyltransferase component A 2;Rab proteins geranylgeranyltransferase component A 1	enzyme	7	7.28463	285024	298778	325550	292407	343883	293421	297468	311746	311215	315601	346928	283549	307630	290308	292372	275602	1.00329	0.712968
Q9HD42	CHMP1A	Charged multivesicular body protein 1a	peptidase	8	8.73369	633210	778144	676922	666589	649174	732743	671493	739080	715495	697639	664700	705809	722222	697435	776740	802361	1.05485	0.541395
Q7LBR1	CHMP1B	Charged multivesicular body protein 1b	enzyme	6	8.93749	288135	336212	336085	360061	346092	366073	327850	422845	400525	375163	500609	439692	432385	460278	460213	559659	1.3936	0.0850195
O43633	CHMP2A	Charged multivesicular body protein 2a	other	11	9.05584	1.50258e+06	1.39117e+06	1.44468e+06	1.78854e+06	1.49021e+06	1.80318e+06	1.49304e+06	1.80271e+06	1.77174e+06	1.42851e+06	1.77873e+06	1.57352e+06	1.47675e+06	1.54279e+06	1.63093e+06	1.95483e+06	1.03945	0.580221
Q9Y3E7	CHMP3	Charged multivesicular body protein 3	other	6	8.50095	257629	287725	285849	303447	302882	305490	277294	293566	296676	302104	390875	317639	290409	270961	297870	306973	1.12011	0.364577
Q9BY43	CHMP4A	Charged multivesicular body protein 4a	other	7	8.54515	1.34936e+06	1.21616e+06	1.17807e+06	1.21111e+06	1.20402e+06	1.18859e+06	1.23262e+06	1.1347e+06	1.25451e+06	1.19145e+06	1.18342e+06	1.28359e+06	1.25803e+06	1.2418e+06	1.25117e+06	1.27013e+06	1.0681	0.369602
Q9H444;P59074;Q96CF2	CHMP4B;CHMP4BP1;CHMP4C	Charged multivesicular body protein 4b;Putative charged multivesicular body protein 4B-like protein CHMP4BP1;Charged multivesicular body protein 4c	other	11	9.19904	2.01786e+06	1.93193e+06	1.91836e+06	1.94552e+06	1.8495e+06	2.09688e+06	1.87532e+06	2.27552e+06	2.28278e+06	1.88557e+06	1.80335e+06	2.16162e+06	1.96884e+06	1.88867e+06	2.22802e+06	2.55355e+06	1.05296	0.566473
Q9NZZ3	CHMP5	Charged multivesicular body protein 5	other	7	8.96565	1.44035e+06	1.35433e+06	1.37143e+06	1.28257e+06	1.29992e+06	1.32556e+06	1.32126e+06	1.19067e+06	1.31273e+06	1.30837e+06	1.24217e+06	1.46941e+06	1.39355e+06	1.35049e+06	1.39688e+06	1.4002e+06	1.08958	0.3382
Q96FZ7	CHMP6	Charged multivesicular body protein 6	other	7	8.65933	866919	895983	881427	877394	836565	831367	878719	810924	857620	815497	653601	855427	786380	760260	824385	728707	0.909613	0.327104
Q8WUX9	CHMP7	Charged multivesicular body protein 7	other	9	7.72821	361442	341552	367432	338594	347508	364044	369165	318645	344656	335630	400403	353742	334385	337392	330733	328081	1.04639	0.504445
Q9UHD1	CHORDC1	Cysteine and histidine-rich domain-containing protein 1	other	7	7.81716	711323	724606	687181	713311	701091	666908	677015	607081	681296	632196	565875	755636	633987	573628	721107	659060	0.980358	0.651664
Q99653	CHP1	Calcineurin B homologous protein 1	transcription regulator	14	9.20455	3.34207e+06	3.27705e+06	3.40781e+06	3.26368e+06	3.22011e+06	3.48196e+06	3.23418e+06	3.0406e+06	3.17944e+06	3.17873e+06	3.68936e+06	3.28398e+06	3.01709e+06	2.71431e+06	2.89517e+06	3.19311e+06	1.00523	0.705472
Q8WUD6	CHPT1	Cholinephosphotransferase 1	enzyme	1	7.0535	1734.65	1886.91	1731.19	2813.77	3584.93	2909.18	2940.54	2889.7	3240.42	3220.56	5949.6	2554.48	2280.46	3188.88	2692.07	2291.78	1.23186	0.453614
Q8NET6	CHST13	Carbohydrate sulfotransferase 13	enzyme	3	7.41238	213016	256377	185121	182193	229135	218750	231639	211743	205987	210010	279680	198155	238792	211027	283596	173428	1.04121	0.632017
Q8NCH0	CHST14	Carbohydrate sulfotransferase 14	enzyme	3	6.92867	58858.7	49202.3	49742.1	51987.8	60276.1	53237.5	59804.3	54636.2	62248.7	71894.6	99679.5	75045	68108	81644	76592.6	82784	1.60201	0.0167431
Q9Y3Y2	CHTOP	Chromatin target of PRMT1 protein	other	7	8.76192	964712	977122	967944	1.03863e+06	977151	965571	979730	1.04579e+06	1.06314e+06	956534	700761	975119	1.01243e+06	974815	962719	984827	0.929718	0.48737
O76071	CIAO1	Probable cytosolic iron-sulfur protein assembly protein CIAO1	transcription regulator	5	7.86254	237896	221323	228889	263526	251759	251920	249438	240232	220503	230928	237984	226167	242472	257063	242996	229560	0.995436	0.709338
Q9H5X1	CIAO2A	Cytosolic iron-sulfur assembly component 2A	other	4	8.15827	153753	144116	144058	143956	155829	156097	148367	135614	140299	149004	168765	150173	156208	148016	150713	142631	1.07246	0.420141
Q9Y3D0	CIAO2B	Cytosolic iron-sulfur assembly component 2B	other	4	8.20145	304821	290354	265142	255873	247340	253207	273433	297773	281207	280037	276757	283966	285089	286897	285615	316719	1.10087	0.35569
Q9H6Q4;Q9UHQ1	CIAO3;NARF	Cytosolic iron-sulfur assembly component 3;Nuclear prelamin A recognition factor	other	9	7.73283	625486	682505	654405	598877	619782	636838	648925	600600	629457	603721	521928	668873	625522	558328	631938	553739	0.957678	0.512496
Q6FI81	CIAPIN1	Anamorsin	other	11	8.44373	1.28319e+06	1.43361e+06	1.33866e+06	1.1275e+06	1.28264e+06	1.26707e+06	1.3394e+06	1.20349e+06	1.33133e+06	1.26819e+06	1.27299e+06	1.3766e+06	1.29861e+06	1.25963e+06	1.3098e+06	1.33842e+06	1.07986	0.330869
Q99828	CIB1	Calcium and integrin-binding protein 1	other	7	8.02119	407088	451019	514824	511852	453851	562404	593967	559722	506625	477692	581959	516776	468100	517360	528755	551893	1.07027	0.532948
Q96RK0	CIC	Protein capicua homolog	transcription regulator	5	6.55163	211706	180815	193532	187435	194330	189555	211812	174228	181584	187621	243379	188438	187050	197678	177520	178267	1.08248	0.424139
Q9UPZ9;O15111	CILK1;CHUK	Serine/threonine-protein kinase ICK;Inhibitor of nuclear factor kappa-B kinase subunit alpha	kinase	12	7.5175	989719	987762	970611	915861	939022	990265	959627	963105	980051	950390	1.1607e+06	984777	1.08135e+06	973600	963584	1.00606e+06	1.09725	0.338612
Q14011	CIRBP	Cold-inducible RNA-binding protein	translation regulator	8	9.56228	2.28466e+06	3.19508e+06	2.54864e+06	2.39323e+06	2.59652e+06	2.35639e+06	2.75868e+06	2.70791e+06	2.81586e+06	2.74819e+06	1.7437e+06	2.54853e+06	2.70265e+06	2.90308e+06	2.57827e+06	2.23076e+06	0.939113	0.567547
Q9NZ45	CISD1	CDGSH iron-sulfur domain-containing protein 1	enzyme	7	9.60202	3.31544e+06	3.4859e+06	3.73271e+06	3.18945e+06	3.39364e+06	3.39957e+06	3.06923e+06	3.50447e+06	3.56186e+06	3.14187e+06	2.73845e+06	4.1523e+06	3.35152e+06	2.88063e+06	3.52167e+06	2.6183e+06	0.955335	0.586123
Q8N5K1	CISD2	CDGSH iron-sulfur domain-containing protein 2	other	6	8.76853	900216	1.02859e+06	939597	827333	922724	940742	882937	811050	902523	847599	805371	910311	857073	759603	946503	951553	0.99339	0.701069
P0C7P0	CISD3	CDGSH iron-sulfur domain-containing protein 3, mitochondrial	other	5	8.83853	185292	299730	294069	244719	272174	191244	195683	190823	207101	257306	213413	252285	273721	202412	270515	206721	1.04808	0.631993
Q07065	CKAP4	Cytoskeleton-associated protein 4	other	37	9.00966	5.5904e+06	6.16279e+06	5.50657e+06	5.72981e+06	5.95963e+06	5.67162e+06	6.11899e+06	7.18364e+06	6.05272e+06	6.25877e+06	5.19335e+06	6.04015e+06	5.96078e+06	6.51144e+06	6.15088e+06	6.8737e+06	1.04369	0.594691
Q14008	CKAP5	Cytoskeleton-associated protein 5	transcription regulator	51	8.32294	4.26406e+06	4.17921e+06	4.25792e+06	4.09319e+06	4.37262e+06	4.28469e+06	4.23328e+06	4.32707e+06	4.29591e+06	4.23131e+06	4.24794e+06	4.31442e+06	4.18862e+06	4.38735e+06	4.22295e+06	4.35439e+06	1.04664	0.47934
P12277	CKB	Creatine kinase B-type	kinase	21	10.0517	1.62703e+07	1.68655e+07	1.73453e+07	1.57349e+07	1.45948e+07	1.28921e+07	1.49396e+07	2.19341e+07	1.57606e+07	1.66245e+07	1.20493e+07	2.08983e+07	1.7475e+07	2.4734e+07	1.79251e+07	1.81309e+07	1.1876	0.430592
P06732	CKM	Creatine kinase M-type	kinase	12	8.34157	810458	693165	704526	5.69231e+06	671829	631432	728335	875121	611726	703480	835867	982001	655966	906090	623816	608360	0.795122	0.574525
P12532	CKMT1A	Creatine kinase U-type, mitochondrial	kinase	13	8.52183	1.29044e+06	1.57581e+06	1.44553e+06	1.51408e+06	1.49603e+06	1.32257e+06	1.50894e+06	1.38927e+06	1.71765e+06	1.52057e+06	1.42192e+06	1.52345e+06	1.40064e+06	1.43556e+06	1.35661e+06	1.71085e+06	1.07747	0.446903
P17540	CKMT2	Creatine kinase S-type, mitochondrial	kinase	16	8.54355	1.88425e+06	1.98544e+06	2.01837e+06	2.2395e+06	1.88967e+06	1.8697e+06	1.88571e+06	1.87724e+06	2.24086e+06	2.05349e+06	1.88672e+06	1.9402e+06	1.84837e+06	1.90945e+06	2.04001e+06	1.89199e+06	0.990476	0.689452
Q7Z460	CLASP1	CLIP-associating protein 1	other	35	7.73238	2.60922e+06	2.39662e+06	2.42729e+06	2.66042e+06	2.5684e+06	2.45916e+06	2.57936e+06	2.52154e+06	2.41105e+06	2.57072e+06	2.53037e+06	2.58334e+06	2.50888e+06	2.78978e+06	2.43784e+06	2.97686e+06	1.10035	0.359195
O75122	CLASP2	CLIP-associating protein 2	other	39	7.98805	3.03297e+06	3.04595e+06	3.12796e+06	2.94062e+06	3.11136e+06	3.02514e+06	3.12007e+06	2.82761e+06	3.05611e+06	3.01968e+06	2.88247e+06	3.03311e+06	3.07592e+06	3.01266e+06	3.01801e+06	3.0704e+06	1.0313	0.564602
Q05315	CLC	Galectin-10	enzyme	1	7.35203	109534	64248.3	71797.6	71385.6	74025.4	89916.9	108560	63985.4	65902.9	68618.1	86537.2	76927	74102.6	71458.7	98328.8	96168.1	1.09347	0.561089
Q96S66	CLCC1	Chloride channel CLIC-like protein 1	ion channel	10	7.75989	781838	830253	841936	829954	811310	803388	833105	805386	819103	857224	795252	779790	838705	782469	830393	860922	1.01331	0.674058
P51790	CLCN3	H(+)/Cl(-) exchange transporter 3	ion channel	7	7.0204	135128	142150	134381	150174	139391	158126	163701	173188	157192	143534	198861	138631	158169	197658	147743	152186	1.11431	0.388671
P51793;P51795	CLCN4;CLCN5	H(+)/Cl(-) exchange transporter 4;H(+)/Cl(-) exchange transporter 5	ion channel	11	7.85412	1.13754e+06	1.19878e+06	1.13016e+06	1.09803e+06	1.14457e+06	1.07841e+06	1.15845e+06	1.07465e+06	1.16378e+06	1.07307e+06	1.32674e+06	1.13168e+06	1.03611e+06	1.02931e+06	1.0919e+06	1.04652e+06	1.03621	0.55789
P51798	CLCN7	H(+)/Cl(-) exchange transporter 7	ion channel	3	7.51553	178643	163873	175148	161807	178755	178258	173502	146778	160534	170009	208889	169816	159810	166971	159066	158154	1.0776	0.427533
P51800	CLCNKA	Chloride channel protein ClC-Ka	other	9	7.53567	100938	108649	111749	109947	113764	104185	100662	163782	108369	103679	138719	112325	135589	136235	114486	132627	1.13601	0.44022
P51801	CLCNKB	Chloride channel protein ClC-Kb	other	15	8.40297	1.07691e+06	1.14041e+06	1.11635e+06	1.23283e+06	1.20974e+06	1.09056e+06	1.07653e+06	1.59021e+06	1.21029e+06	1.13869e+06	1.09134e+06	1.20099e+06	1.27463e+06	1.64286e+06	1.16351e+06	1.50742e+06	1.11989	0.460193
P78369	CLDN10	Claudin-10	other	4	8.39971	93155.3	95733.4	99451.9	87367.3	86751.4	89384.5	97248.5	111614	110991	92716.2	84792.7	88678.1	96986.8	119083	94835.9	112590	1.05641	0.563836
Q9Y5I7	CLDN16	Claudin-16	transporter	2	7.38739	151569	154372	171719	188478	169827	145233	147470	187335	269471	168985	112917	166574	190186	173097	173176	190682	0.947347	0.609521
P57739	CLDN2	Claudin-2	other	3	8.2319	306302	316910	378452	358425	325958	389820	322053	236618	326879	295503	213193	347525	261052	219603	302426	266593	0.832876	0.345049
O15551;P56747;O95484	CLDN3;CLDN6;CLDN9	Claudin-3;Claudin-6;Claudin-9	transmembrane receptor	4	8.35009	238109	260775	243034	285826	225027	264638	253198	307743	301729	266082	192825	300485	288079	337726	296697	367046	1.11884	0.493249
O95471	CLDN7	Claudin-7	other	2	8.22776	228530	223403	226517	261116	224796	236638	228480	262143	286122	238456	241817	242350	233094	294003	238950	291641	1.10499	0.334546
P56748	CLDN8	Claudin-8	other	1	7.47763	86095.2	77273.1	93319.6	97233.1	92262.4	112485	83885.1	75009.8	88448.1	72103.3	93919.6	83192.7	74863.6	80317.9	75191.2	76320.5	0.931806	0.49768
Q9NY35	CLDND1	Claudin domain-containing protein 1	other	1	6.9551	59850.7	47869.3	47318	58038.5	57783.7	53371.4	64959.7	50725.3	46930.3	50499.6	62700.8	53589.4	56315	63964.8	54953.6	60592.1	1.13414	0.369009
Q9Y240	CLEC11A	C-type lectin domain family 11 member A	growth factor	10	8.28092	447972	535532	369870	496679	482249	406730	530023	796291	530558	476716	475218	354020	569799	771845	479523	564977	0.999768	0.721819
Q86T13	CLEC14A	C-type lectin domain family 14 member A	other	5	7.11494	453747	382133	383453	393352	395106	320515	387342	363681	349571	383052	383079	357570	366149	388495	370112	342810	1.01175	0.685471
Q2KHT3	CLEC16A	Protein CLEC16A	other	3	7.5962	83805.4	102890	106500	80692.8	89529	96947.4	80900.9	89502.1	97561.8	87437.7	57079	97049.9	87825.5	72007.5	90539.4	80514.4	0.876488	0.388065
A5D8T8	CLEC18A	C-type lectin domain family 18 member A	other	14	8.1377	1.03118e+06	996528	1.49621e+06	1.39431e+06	1.30212e+06	1.30785e+06	1.24607e+06	849266	992959	832932	1.07272e+06	953969	1.5882e+06	814244	1.22233e+06	780009	0.802821	0.375572
Q6UXF7;Q8NCF0	CLEC18B;CLEC18C	C-type lectin domain family 18 member B;C-type lectin domain family 18 member C	other	14	NA	127573	113968	139257	139727	122299	144656	133135	100858	116815	107287	136067	115815	134016	125366	129039	97143.7	0.957091	0.614184
P05452	CLEC3B	Tetranectin	other	9	9.00595	916337	1.20737e+06	966991	1.05403e+06	1.04174e+06	1.14133e+06	1.25616e+06	1.1243e+06	1.05419e+06	1.23738e+06	716324	1.05711e+06	1.37676e+06	1.0199e+06	1.04307e+06	1.85766e+06	1.04065	0.669965
O00299	CLIC1	Chloride intracellular channel protein 1	ion channel	17	9.82776	7.40102e+06	8.75843e+06	8.75721e+06	8.19336e+06	8.36826e+06	7.68519e+06	8.55153e+06	6.81908e+06	8.59607e+06	8.72807e+06	5.88134e+06	1.06257e+07	8.16834e+06	7.33072e+06	9.28625e+06	7.5125e+06	1.03974	0.617774
O15247	CLIC2	Chloride intracellular channel protein 2	enzyme	11	8.225	880313	824416	840021	868172	865295	817372	887003	785982	805414	839642	894097	846126	800136	859123	810179	810672	1.04671	0.494833
Q9Y696	CLIC4	Chloride intracellular channel protein 4	ion channel	20	9.98082	1.82884e+07	2.03801e+07	2.12058e+07	1.57215e+07	2.00837e+07	1.85148e+07	1.9172e+07	1.52579e+07	1.78196e+07	1.79254e+07	1.29301e+07	1.83688e+07	1.86914e+07	1.38783e+07	1.91977e+07	1.58909e+07	0.898734	0.338693
Q96NY7;Q9NZA1	CLIC6;CLIC5	Chloride intracellular channel protein 6;Chloride intracellular channel protein 5	ion channel	11	8.33838	1.27339e+06	1.30724e+06	1.36324e+06	1.28468e+06	1.16776e+06	1.22917e+06	1.30058e+06	918972	1.05645e+06	1.13947e+06	1.18742e+06	1.46772e+06	1.01718e+06	785419	966659	795073	0.916825	0.518856
P30622	CLIP1	CAP-Gly domain-containing linker protein 1	other	47	8.09391	4.468e+06	4.57953e+06	4.49719e+06	4.14494e+06	4.3937e+06	4.51639e+06	4.3044e+06	4.59544e+06	4.60115e+06	4.36169e+06	4.58273e+06	4.53078e+06	4.51782e+06	4.27552e+06	4.40346e+06	4.50905e+06	1.0376	0.527652
Q9UDT6	CLIP2	CAP-Gly domain-containing linker protein 2	transcription regulator	17	7.29226	728893	724855	667178	683062	724568	631535	719308	853036	713773	788680	829922	653415	778041	868748	752287	827342	1.12098	0.390524
Q96JQ2	CLMN	Calmin	other	34	8.4923	4.26821e+06	4.65746e+06	4.72885e+06	4.11921e+06	4.28816e+06	4.21631e+06	4.07097e+06	4.13974e+06	4.07496e+06	4.22897e+06	3.58678e+06	3.91759e+06	3.9504e+06	3.86074e+06	4.10905e+06	4.10046e+06	0.935747	0.441932
O75503	CLN5	Ceroid-lipofuscinosis neuronal protein 5	other	7	7.77798	447610	475754	446148	489839	488967	458024	456573	336309	478168	451743	469443	545195	476439	442744	491250	477273	1.14527	0.296644
P54105	CLNS1A	Methylosome subunit pICln	ion channel	1	7.86225	360600	315772	313691	321661	320284	297355	327025	277340	312914	294791	332195	296955	311455	288671	306655	285310	0.993344	0.696381
Q92989	CLP1	Polyribonucleotide 5'-hydroxyl-kinase Clp1	kinase	3	6.8619	155181	147604	147792	167891	157476	143554	159931	163112	157916	136201	177052	143559	145394	164325	142409	142296	1.01089	0.684955
Q9H078	CLPB	Caseinolytic peptidase B protein homolog	transcription regulator	27	8.68267	3.09424e+06	3.22271e+06	3.22511e+06	3.12803e+06	3.36723e+06	3.04872e+06	3.30642e+06	2.78612e+06	2.92599e+06	2.89739e+06	4.00063e+06	3.0575e+06	3.10213e+06	2.42155e+06	2.85259e+06	2.50324e+06	0.982732	0.680159
Q16740	CLPP	ATP-dependent Clp protease proteolytic subunit, mitochondrial	peptidase	10	8.83852	1.72794e+06	1.77079e+06	1.84873e+06	1.84316e+06	1.71364e+06	1.6865e+06	1.71342e+06	1.67727e+06	1.74877e+06	1.60297e+06	1.23276e+06	1.74556e+06	1.65343e+06	1.41802e+06	1.8051e+06	1.40728e+06	0.865918	0.266071
O96005	CLPTM1	Cleft lip and palate transmembrane protein 1	other	16	8.56774	2.41956e+06	2.55373e+06	2.62389e+06	2.61403e+06	2.43655e+06	2.64957e+06	2.41695e+06	2.34878e+06	2.39543e+06	2.36632e+06	1.99141e+06	2.55617e+06	2.43724e+06	1.93669e+06	2.45063e+06	2.20809e+06	0.901227	0.352983
Q96KA5	CLPTM1L	Cleft lip and palate transmembrane protein 1-like protein	transporter	6	7.80652	472020	476271	497297	474667	464043	481884	488505	432581	472564	471197	487288	486533	456558	422475	486732	441226	1.01135	0.676517
O76031	CLPX	ATP-dependent Clp protease ATP-binding subunit clpX-like, mitochondrial	enzyme	21	8.41692	3.14208e+06	3.33211e+06	3.33875e+06	3.10861e+06	3.15424e+06	3.08157e+06	3.22114e+06	3.12834e+06	3.0251e+06	2.83547e+06	2.83003e+06	3.16945e+06	2.97564e+06	2.61777e+06	3.00388e+06	2.68477e+06	0.92746	0.357456
Q8NCR9	CLRN3	Clarin-3	other	2	8.43291	225600	342484	322149	333658	253546	291351	303815	229495	305955	256457	193016	342082	295544	205450	316353	240071	0.898228	0.515181
O94985	CLSTN1	Calsyntenin-1	other	6	7.42274	495749	436136	420134	491064	475149	531037	443685	414343	453707	398499	505834	377520	448423	406461	420420	415900	0.917331	0.397142
P09496	CLTA	Clathrin light chain A	other	9	9.78752	2.82125e+06	2.99606e+06	3.09948e+06	2.97133e+06	2.83822e+06	2.97684e+06	2.85975e+06	2.98531e+06	2.90429e+06	2.701e+06	2.98966e+06	3.00872e+06	2.65916e+06	2.3848e+06	2.92958e+06	2.57536e+06	0.95615	0.547314
P09497	CLTB	Clathrin light chain B	other	12	9.53011	1.47072e+06	1.64774e+06	1.57527e+06	1.49121e+06	1.48669e+06	1.47189e+06	1.42182e+06	1.55241e+06	1.49222e+06	1.35284e+06	1.19813e+06	1.45622e+06	1.34172e+06	1.11125e+06	1.48301e+06	1.33947e+06	0.873066	0.264964
Q00610	CLTC	Clathrin heavy chain 1	other	96	9.72366	3.91212e+07	4.16317e+07	4.14048e+07	3.96787e+07	3.87303e+07	4.26512e+07	3.9267e+07	4.23875e+07	4.05027e+07	3.72755e+07	3.00047e+07	4.10421e+07	3.71411e+07	3.45743e+07	4.0236e+07	3.82521e+07	0.908282	0.37997
P53675	CLTCL1	Clathrin heavy chain 2	other	24	7.31969	321517	417962	376805	365026	379682	398924	362186	395405	397137	372238	237404	399791	380672	358808	391787	393099	0.936012	0.570505
Q9HBJ8	CLTRN	Collectrin	other	5	8.97159	941121	872117	1.01519e+06	1.4739e+06	1.09757e+06	1.19261e+06	941074	937132	1.25726e+06	987934	801798	1.05672e+06	801593	638972	894359	866451	0.78142	0.288353
P10909	CLU	Clusterin	other	17	9.77688	6.81585e+06	6.11797e+06	5.02432e+06	6.57175e+06	6.49918e+06	6.27282e+06	6.79521e+06	6.35637e+06	6.44766e+06	6.58155e+06	6.75289e+06	9.24212e+06	8.51636e+06	7.839e+06	9.34268e+06	1.03389e+07	1.41313	0.144668
O75153;Q9Y5I4	CLUH;PCDHAC2	Clustered mitochondria protein homolog;Protocadherin alpha-C2	translation regulator	43	8.41239	3.89156e+06	4.12943e+06	4.17801e+06	4.03359e+06	4.11836e+06	4.08161e+06	3.97326e+06	3.62836e+06	3.89673e+06	3.6626e+06	3.57887e+06	4.08566e+06	3.8372e+06	3.32619e+06	3.85462e+06	3.61642e+06	0.953794	0.500718
Q8N0X4	CLYBL	Citramalyl-CoA lyase, mitochondrial	enzyme	18	9.43589	6.6882e+06	6.36356e+06	7.4618e+06	6.57443e+06	3.66497e+06	7.81278e+06	7.39909e+06	6.87349e+06	7.08984e+06	6.13502e+06	6.35425e+06	7.10103e+06	7.93457e+06	6.71188e+06	6.97721e+06	5.39355e+06	0.993433	0.713145
P23946	CMA1	Chymase	peptidase	3	7.57069	579551	565784	399360	698033	481385	644984	585847	878580	658030	937167	711140	515606	804903	635433	806777	590906	0.990775	0.709432
Q8NFW8	CMAS	N-acylneuraminate cytidylyltransferase	enzyme	16	8.66412	1.98685e+06	2.17421e+06	2.1423e+06	2.21989e+06	2.05064e+06	2.25835e+06	2.08561e+06	2.20459e+06	2.07113e+06	1.94905e+06	2.2158e+06	2.20089e+06	2.13494e+06	2.06891e+06	2.13555e+06	2.08873e+06	1.02015	0.645173
Q96DG6	CMBL	Carboxymethylenebutenolidase homolog	enzyme	19	10.0812	1.06027e+07	1.13813e+07	1.09891e+07	8.40592e+06	1.01905e+07	1.14287e+07	1.10638e+07	8.38947e+06	1.02281e+07	9.50429e+06	8.69606e+06	1.14784e+07	1.04038e+07	7.29269e+06	1.09325e+07	1.03858e+07	0.990575	0.698902
Q7Z7K0	CMC1	COX assembly mitochondrial protein homolog	other	3	8.68166	295327	438372	399884	366595	350058	357248	349022	379451	376064	361248	245581	391650	373789	301207	384251	375443	0.927507	0.554624
Q9NRP2	CMC2	COX assembly mitochondrial protein 2 homolog	other	3	8.5715	291470	277200	272114	210978	313747	286428	295267	240125	243930	319277	322066	294665	272391	224709	283452	238713	1.07639	0.48985
P56277	CMC4	Cx9C motif-containing protein 4	other	7	8.78895	630898	527946	556972	794109	517245	887666	468036	1.11604e+06	1.03148e+06	463620	796283	539929	499961	507578	580140	941855	0.865462	0.431932
Q8IY22	CMIP	C-Maf-inducing protein	other	3	7.03407	254230	244940	262646	281310	267304	299280	260259	248666	265313	253268	336228	262002	254461	245742	241795	240387	1.02322	0.649603
P30085	CMPK1	UMP-CMP kinase	kinase	14	9.3846	5.91517e+06	6.96942e+06	6.36993e+06	5.29549e+06	5.8096e+06	5.96717e+06	5.77869e+06	5.13403e+06	5.92468e+06	6.06413e+06	3.87052e+06	7.01912e+06	6.1995e+06	4.92053e+06	6.01055e+06	5.44337e+06	0.965917	0.625155
Q5EBM0	CMPK2	UMP-CMP kinase 2, mitochondrial	kinase	4	7.05545	361740	311218	299051	290781	311347	356197	345232	297453	288511	310569	377334	301774	329454	345018	328464	326962	1.08574	0.431196
Q8IZR5	CMTM4	CKLF-like MARVEL transmembrane domain-containing protein 4	cytokine	1	7.8239	87094.7	80095.4	84969.9	100447	91488.1	99218.1	103201	82403.2	97639.9	85101.2	105300	96608.6	91621.3	105910	81596.5	90817.9	1.10084	0.367218
Q9NX76	CMTM6	CKLF-like MARVEL transmembrane domain-containing protein 6	cytokine	1	8.01351	57713.3	45459.9	50382.2	60585.1	52254.7	50132.7	48041.5	52686.1	49316.6	53447.5	55881.9	52060.4	48810.8	48671.2	56025.3	51896.4	1.02181	0.663148
Q96FZ5	CMTM7	CKLF-like MARVEL transmembrane domain-containing protein 7	cytokine	1	7.37269	5877.45	5828.19	10397.6	17898.8	15542.7	18994.6	10065.4	11796.9	20094.6	9131.39	13471.6	9904.89	7900.98	12321.9	10198.1	10843.9	0.876401	0.562008
Q8N1G2	CMTR1	Cap-specific mRNA (nucleoside-2'-O-)-methyltransferase 1	enzyme	14	7.51891	1.11516e+06	1.13709e+06	1.06262e+06	1.07067e+06	1.08271e+06	1.10456e+06	1.1289e+06	1.23915e+06	1.17366e+06	1.09179e+06	1.13728e+06	1.05543e+06	1.11378e+06	1.20063e+06	1.10613e+06	1.14914e+06	1.02608	0.599673
P62633	CNBP	CCHC-type zinc finger nucleic acid binding protein	transcription regulator	10	8.7116	519254	554565	494373	641850	540000	627560	543472	609704	724120	553383	362831	556677	501039	499365	621759	612521	0.869845	0.386861
Q96KN2	CNDP1	Beta-Ala-His dipeptidase	peptidase	2	6.78095	117579	85541.3	69093.4	83759.8	80204.1	85901.7	93137.4	64723.9	80670.1	80759.8	94494.1	104968	113076	97753	79233	62681	1.14513	0.435108
Q96KP4	CNDP2	Cytosolic non-specific dipeptidase	peptidase	38	10.2977	3.59833e+07	3.94107e+07	3.72966e+07	3.29334e+07	3.61094e+07	3.58391e+07	3.53444e+07	2.90768e+07	3.44909e+07	3.54841e+07	2.66899e+07	3.95339e+07	3.39948e+07	2.5475e+07	2.70332e+07	2.94214e+07	0.919276	0.443568
Q9P003	CNIH4	Protein cornichon homolog 4	other	1	8.67876	451626	448969	436222	410208	435554	376721	431204	428257	428202	422400	377174	437679	428153	428405	419594	400406	1.01338	0.665441
G9CGD6;Q6P9H4	CNK3/IPCEF1;CNKSR3	CNK3/IPCEF1 fusion protein;Connector enhancer of kinase suppressor of ras 3	NA	2	6.20039	48187.6	34458.5	38271	34245.9	36945.9	40609.1	39780.5	37012.3	41591.4	38530.5	50611.4	39367.3	33799.6	40783.3	34699.6	37409.5	1.10756	0.369805
P51911	CNN1	Calponin-1	other	14	9.79669	4.24126e+06	5.99305e+06	4.24773e+06	4.85075e+06	1.73613e+07	4.20292e+06	6.0979e+06	1.08145e+07	7.10063e+06	1.32378e+07	5.5995e+06	6.90717e+06	1.09805e+07	1.44997e+07	1.06422e+07	1.08975e+07	1.48214	0.42075
Q99439	CNN2	Calponin-2	other	12	9.08604	2.57683e+06	3.35736e+06	2.38862e+06	2.44499e+06	2.81914e+06	2.53176e+06	2.69846e+06	2.70684e+06	3.19116e+06	2.83801e+06	2.05476e+06	2.97243e+06	3.01417e+06	2.81115e+06	3.60971e+06	3.23356e+06	1.07393	0.544886
Q15417	CNN3	Calponin-3	other	14	9.5993	6.10206e+06	6.93061e+06	6.3524e+06	5.78635e+06	7.01733e+06	6.59154e+06	6.3303e+06	6.25017e+06	6.60005e+06	7.03441e+06	4.49385e+06	7.17976e+06	7.39171e+06	6.47185e+06	7.99097e+06	7.9295e+06	1.06014	0.586347
Q9H8M5;Q9NRU3	CNNM2;CNNM1	Metal transporter CNNM2;Metal transporter CNNM1	transporter	10	7.48554	1.21479e+06	995731	970230	1.21781e+06	1.10119e+06	1.17675e+06	1.03883e+06	1.13975e+06	1.07977e+06	1.01826e+06	885349	1.20555e+06	983691	944197	958739	1.13365e+06	0.952708	0.571026
Q8NE01	CNNM3	Metal transporter CNNM3	other	13	7.51246	1.10749e+06	1.04612e+06	1.06586e+06	1.03116e+06	1.06172e+06	1.08458e+06	1.10302e+06	1.18882e+06	1.13985e+06	1.07589e+06	1.37248e+06	1.04601e+06	1.04446e+06	1.13016e+06	1.05278e+06	1.07263e+06	1.06653	0.44599
A5YKK6	CNOT1	CCR4-NOT transcription complex subunit 1	enzyme	34	7.72107	2.69574e+06	2.85997e+06	2.80839e+06	2.77436e+06	2.92619e+06	2.87366e+06	2.87024e+06	3.04799e+06	2.83297e+06	2.90617e+06	2.95684e+06	2.7644e+06	2.79895e+06	3.13625e+06	2.83318e+06	2.91383e+06	1.04768	0.52144
Q9H9A5	CNOT10	CCR4-NOT transcription complex subunit 10	other	4	6.97089	229809	252527	245329	229747	236726	239974	242622	235374	233790	220074	306183	236559	238385	234883	227358	238130	1.08285	0.407784
Q9UKZ1	CNOT11	CCR4-NOT transcription complex subunit 11	other	2	6.86276	192282	173353	170281	174425	182822	175972	175591	166765	174073	182306	193686	161418	175828	192954	172666	189926	1.06793	0.436969
Q9NZN8	CNOT2	CCR4-NOT transcription complex subunit 2	transcription regulator	4	7.2303	150876	157757	159117	159587	159675	158270	164710	145233	158949	156143	161238	144263	159014	176694	169475	156461	1.04077	0.566346
O75175	CNOT3	CCR4-NOT transcription complex subunit 3	other	10	7.79005	983955	937308	963562	921046	958955	946839	976133	940096	941097	959927	1.09874e+06	929537	934861	1.00765e+06	941044	959003	1.07459	0.378406
O95628	CNOT4	CCR4-NOT transcription complex subunit 4	enzyme	4	7.23009	546403	557980	561849	529100	532418	534878	560559	578174	545188	548839	579647	549102	570819	577480	530312	575373	1.0653	0.429655
Q96LI5	CNOT6L	CCR4-NOT transcription complex subunit 6-like	enzyme	2	6.43505	35828.8	34691.3	35406.8	35466.6	34717.6	34987.4	34507.9	39974.9	38835.2	33421.6	32939.3	37000.4	34961.7	34022.5	34541.9	34988.8	0.988384	0.675788
Q9UIV1	CNOT7	CCR4-NOT transcription complex subunit 7	transcription regulator	3	7.23355	351554	184562	209496	172339	218309	204961	259403	192572	194274	210488	149498	186822	222299	350722	189631	169067	0.992453	0.713446
Q92600	CNOT9	CCR4-NOT transcription complex subunit 9	transcription regulator	6	7.48862	255999	254824	245072	248067	255454	234444	253728	249492	232090	242922	280611	237084	244908	265325	243544	236284	1.05219	0.505206
P09543;Q92802;Q5TBK1;Q86UW6	CNP;N4BP2L2;N4BP2L1;N4BP2	2',3'-cyclic-nucleotide 3'-phosphodiesterase;NEDD4-binding protein 2-like 2;NEDD4-binding protein 2-like 1;NEDD4-binding protein 2	enzyme	24	9.39578	7.62393e+06	9.61091e+06	8.02149e+06	7.08604e+06	7.71122e+06	5.97706e+06	8.33319e+06	9.35714e+06	7.70009e+06	7.52014e+06	5.82319e+06	7.02696e+06	8.25833e+06	8.68826e+06	8.02221e+06	7.79072e+06	0.968205	0.656416
Q9Y2B0	CNPY2	Protein canopy homolog 2	other	7	8.91764	1.25975e+06	1.17984e+06	1.37257e+06	1.24832e+06	1.25141e+06	1.27417e+06	1.24312e+06	1.14694e+06	1.26002e+06	1.23075e+06	1.88422e+06	1.15052e+06	1.16979e+06	1.17427e+06	1.23541e+06	1.24746e+06	1.08828	0.491588
Q9BT09	CNPY3	Protein canopy homolog 3	other	4	7.93225	486085	490740	511414	479201	488525	545691	483207	530252	532671	538863	575834	526137	519901	498581	543528	592971	1.10643	0.341019
Q8N129	CNPY4	Protein canopy homolog 4	other	5	8.00359	553628	520888	513528	527550	554912	535073	579153	518155	528686	595764	523199	541972	560062	568904	512434	575612	1.06613	0.444865
Q96F85	CNRIP1	CB1 cannabinoid receptor-interacting protein 1	other	5	8.73184	663940	599326	581862	648718	701372	563939	586591	682636	659603	639763	486928	655547	632716	725682	698759	756127	1.06172	0.572719
Q12860	CNTN1	Contactin-1	enzyme	9	7.19885	561321	553447	529159	548443	672522	505559	580569	620509	579169	613346	707987	515626	552112	781528	574527	667649	1.17076	0.32389
Q7Z7A1	CNTRL	Centriolin	transcription regulator	4	6.85695	453140	253717	264303	300472	341081	327528	336256	321696	318943	374832	307023	276489	314038	483183	307914	537021	1.20198	0.415895
Q8N137	CNTROB	Centrobin	other	3	7.06438	63226.2	99885.6	73080.6	77393.3	138879	71801.7	79267.6	97262.7	94052.3	117136	123616	85945.3	112669	127963	109949	127778	1.3855	0.278683
Q9Y2R0	COA3	Cytochrome c oxidase assembly factor 3 homolog, mitochondrial	other	5	9.7782	2.40794e+06	2.47228e+06	2.57788e+06	2.53032e+06	2.42611e+06	2.4745e+06	2.41634e+06	2.55545e+06	2.46709e+06	2.17383e+06	3.90085e+06	2.40902e+06	2.43297e+06	2.40763e+06	2.47158e+06	2.34065e+06	1.09475	0.479765
Q9NYJ1	COA4	Cytochrome c oxidase assembly factor 4 homolog, mitochondrial	other	9	9.40707	1.21628e+06	1.12343e+06	1.38686e+06	1.30572e+06	1.25242e+06	1.43472e+06	1.28e+06	1.09311e+06	1.23946e+06	1.06224e+06	866974	1.13525e+06	1.10999e+06	843667	1.23637e+06	1.00204e+06	0.7886	0.157234
Q86WW8	COA5	Cytochrome c oxidase assembly factor 5	other	4	8.5477	501780	698008	581785	714583	555986	716668	475168	666662	858826	563476	368626	708714	614222	462856	636821	749758	0.886966	0.529121
Q5JTJ3	COA6	Cytochrome c oxidase assembly factor 6 homolog	other	3	9.01242	1.07904e+06	1.15458e+06	1.16902e+06	1.14443e+06	1.1772e+06	1.13299e+06	969847	1.10536e+06	1.04098e+06	1.00227e+06	690102	1.12682e+06	1.0698e+06	813676	1.17927e+06	913191	0.827648	0.273716
Q96BR5	COA7	Cytochrome c oxidase assembly factor 7	other	6	8.05084	636237	672818	672141	631920	663976	649803	661844	623132	662784	583204	579657	623866	610698	520878	616665	593794	0.922167	0.333027
Q13057	COASY	Bifunctional coenzyme A synthase	kinase	17	9.12467	2.34476e+06	2.54627e+06	2.48558e+06	2.47522e+06	2.62885e+06	2.34228e+06	2.53004e+06	2.30914e+06	2.20159e+06	2.18836e+06	2.23982e+06	2.18433e+06	2.34113e+06	2.25964e+06	2.4339e+06	2.06348e+06	0.930176	0.414465
O75128	COBL	Protein cordon-bleu	other	20	7.69286	1.5452e+06	1.59495e+06	1.57669e+06	1.52613e+06	1.60017e+06	1.50794e+06	1.55519e+06	1.35944e+06	1.53402e+06	1.53285e+06	1.68785e+06	1.40267e+06	1.51325e+06	1.46977e+06	1.42706e+06	1.41818e+06	1.00775	0.69356
Q53SF7	COBLL1	Cordon-bleu protein-like 1	other	42	8.49025	5.59456e+06	5.80956e+06	5.56658e+06	5.03902e+06	5.52723e+06	5.37916e+06	5.62128e+06	6.37522e+06	5.77355e+06	5.50253e+06	4.25215e+06	5.94426e+06	6.23551e+06	6.50684e+06	5.86522e+06	6.43375e+06	1.05571	0.580589
O43405	COCH	Cochlin	other	8	7.77624	460982	620708	524244	643447	1.0333e+06	732393	601456	430298	445864	492777	685178	468804	473663	417291	578583	440183	0.848092	0.478547
Q8WTW3	COG1	Conserved oligomeric Golgi complex subunit 1	transporter	23	7.70291	1.07148e+06	1.05316e+06	1.04119e+06	1.03815e+06	1.06976e+06	1.09262e+06	1.0692e+06	1.08087e+06	1.08005e+06	1.07453e+06	1.11305e+06	1.05662e+06	1.05242e+06	1.12987e+06	1.03356e+06	1.09128e+06	1.05234	0.443187
Q14746	COG2	Conserved oligomeric Golgi complex subunit 2	other	16	7.67807	1.10962e+06	1.24462e+06	1.17997e+06	1.11841e+06	1.15481e+06	1.18345e+06	1.18097e+06	1.18571e+06	1.2119e+06	1.17214e+06	1.28921e+06	1.18493e+06	1.15921e+06	1.13859e+06	1.15361e+06	1.16263e+06	1.04736	0.487139
Q96JB2	COG3	Conserved oligomeric Golgi complex subunit 3	other	19	7.70513	792461	842383	820257	770805	848224	795324	848235	804793	827349	841563	801157	809369	835609	883430	780488	805603	1.04858	0.487633
Q9H9E3	COG4	Conserved oligomeric Golgi complex subunit 4	transporter	13	7.69249	1.00695e+06	1.00982e+06	988423	1.01978e+06	1.00129e+06	1.04586e+06	997988	1.03025e+06	1.07212e+06	1.00032e+06	1.09734e+06	1.02568e+06	966858	1.0199e+06	1.01683e+06	1.09338e+06	1.05867	0.406773
Q9UP83	COG5	Conserved oligomeric Golgi complex subunit 5	transporter	14	7.83194	1.2899e+06	1.10956e+06	1.06843e+06	1.03317e+06	1.04847e+06	1.06718e+06	1.12666e+06	1.01042e+06	1.14312e+06	1.06692e+06	960934	1.0705e+06	1.11591e+06	1.07753e+06	1.06643e+06	1.12772e+06	1.01107	0.676381
Q9Y2V7	COG6	Conserved oligomeric Golgi complex subunit 6	transporter	12	7.72973	1.26316e+06	1.17735e+06	1.14759e+06	1.15362e+06	1.20723e+06	1.17212e+06	1.22304e+06	1.15841e+06	1.19984e+06	1.20325e+06	1.278e+06	1.2941e+06	1.21911e+06	1.30109e+06	1.20936e+06	1.31326e+06	1.13271	0.171954
P83436	COG7	Conserved oligomeric Golgi complex subunit 7	transporter	17	7.73171	1.06521e+06	977754	968801	995674	1.04626e+06	969927	1.01019e+06	960714	1.00287e+06	1.00851e+06	1.18171e+06	983270	1.00767e+06	1.00588e+06	957740	956115	1.0615	0.441702
Q96MW5	COG8	Conserved oligomeric Golgi complex subunit 8	transporter	14	7.87037	860931	870430	838631	929952	905934	860088	888124	894885	870057	888165	1.00556e+06	876736	874168	939316	874088	920001	1.07926	0.386081
P38432	COIL	Coilin	enzyme	3	6.67087	109801	120892	120074	117715	116305	130630	117404	129697	133742	122080	161549	120743	106009	143115	107633	141110	1.15051	0.206803
Q03692	COL10A1	Collagen alpha-1(X) chain	other	2	6.47624	9319.15	8989.63	10036.6	15373.2	18611.5	16286.3	15956.4	13199.9	17452.1	22077.6	20504.6	14477.9	22871.6	24148.9	24728.3	22890	1.50161	0.239946
P12107	COL11A1	Collagen alpha-1(XI) chain	other	4	7.42019	73492.4	109497	76160.1	98687.2	112981	146499	107429	152365	117067	172515	135536	148369	181060	231805	188536	205478	1.61901	0.203667
Q99715	COL12A1	Collagen alpha-1(XII) chain	other	127	8.95032	1.89799e+07	1.94704e+07	1.73862e+07	2.09304e+07	2.32549e+07	2.92999e+07	2.10253e+07	2.44517e+07	2.45963e+07	2.58866e+07	1.73479e+07	2.00991e+07	3.18173e+07	2.56729e+07	3.01561e+07	2.85999e+07	1.02764	0.679201
Q05707	COL14A1	Collagen alpha-1(XIV) chain	other	69	9.3921	1.53071e+07	1.73715e+07	1.396e+07	1.31921e+07	1.71404e+07	1.51586e+07	1.92036e+07	2.70635e+07	2.6513e+07	2.83752e+07	1.64161e+07	2.39682e+07	2.36385e+07	3.98414e+07	2.23465e+07	3.16336e+07	1.5688	0.207053
P39059	COL15A1	Collagen alpha-1(XV) chain	other	18	8.66178	2.41668e+06	2.93779e+06	2.73819e+06	2.94177e+06	3.04067e+06	2.86284e+06	2.86983e+06	3.44296e+06	2.96676e+06	3.812e+06	2.7942e+06	3.07694e+06	3.02039e+06	3.76401e+06	3.34962e+06	4.12791e+06	1.18477	0.35863
Q07092	COL16A1	Collagen alpha-1(XVI) chain	other	8	8.18316	343754	396363	372528	380792	658353	548801	432019	511936	494636	780674	627088	460088	664897	827407	828221	580500	1.38567	0.310335
P39060	COL18A1	Collagen alpha-1(XVIII) chain	other	29	9.68044	1.64067e+07	1.97737e+07	1.47887e+07	1.91137e+07	1.55498e+07	1.72471e+07	1.59625e+07	2.10509e+07	1.72661e+07	1.72408e+07	1.56024e+07	1.56926e+07	1.74478e+07	1.76694e+07	1.82144e+07	2.1333e+07	0.991225	0.703901
P02452	COL1A1	Collagen alpha-1(I) chain	other	36	10.326	9.43273e+06	9.99736e+06	7.5158e+06	8.2939e+06	1.464e+07	1.4446e+07	1.24322e+07	1.51199e+07	1.3419e+07	1.83525e+07	1.19112e+07	1.19316e+07	1.72585e+07	1.98619e+07	1.57778e+07	1.5363e+07	1.29398	0.366365
P08123	COL1A2	Collagen alpha-2(I) chain	other	24	10.1902	1.03942e+07	1.07137e+07	7.52142e+06	8.5984e+06	1.49653e+07	1.66457e+07	1.39156e+07	1.65696e+07	1.41218e+07	2.01322e+07	1.44074e+07	1.1761e+07	1.98534e+07	2.1583e+07	1.6119e+07	1.71697e+07	1.30169	0.379295
Q96P44	COL21A1	Collagen alpha-1(XXI) chain	other	3	8.27321	1.17568e+06	929277	766830	893619	1.2252e+06	1.15955e+06	1.40736e+06	2.47733e+06	1.18468e+06	1.33012e+06	1.07863e+06	915496	1.47335e+06	3.36981e+06	1.38083e+06	1.8546e+06	1.24961	0.514048
Q96A83	COL26A1	Collagen alpha-1(XXVI) chain	other	3	7.80142	123141	186714	134571	112291	148358	140732	188867	221275	143676	181370	250825	177521	282313	362307	217188	366175	1.84435	0.150778
P02458	COL2A1	Collagen alpha-1(II) chain	other	8	7.64649	437402	391664	236957	288715	405600	338021	396379	282324	260674	360399	267660	349538	645384	379713	702431	403686	1.15954	0.5318
P02461	COL3A1	Collagen alpha-1(III) chain	other	23	8.8981	3.1164e+06	3.23172e+06	1.89807e+06	2.20449e+06	3.51324e+06	2.70446e+06	2.4898e+06	3.60319e+06	3.48641e+06	4.00908e+06	3.13259e+06	3.08448e+06	4.86215e+06	5.17036e+06	3.85655e+06	3.36966e+06	1.33086	0.309194
P02462	COL4A1	Collagen alpha-1(IV) chain	other	15	9.48128	9.13493e+06	1.16193e+07	9.48141e+06	1.15371e+07	1.07347e+07	9.33379e+06	1.00918e+07	1.37013e+07	9.75824e+06	1.07336e+07	8.6222e+06	9.81832e+06	1.39326e+07	1.22866e+07	1.23867e+07	1.24e+07	1.01969	0.69236
P08572	COL4A2	Collagen alpha-2(IV) chain	other	26	9.69702	1.87327e+07	2.48356e+07	1.9115e+07	2.28647e+07	2.29677e+07	2.02932e+07	2.01806e+07	3.13116e+07	2.10282e+07	2.35306e+07	1.87861e+07	2.14695e+07	2.78866e+07	2.66364e+07	2.80684e+07	2.64144e+07	1.04679	0.646437
Q01955	COL4A3	Collagen alpha-3(IV) chain	other	9	8.45445	1.44078e+06	1.90378e+06	1.56222e+06	1.75458e+06	1.68191e+06	1.3926e+06	1.60135e+06	2.10101e+06	1.65059e+06	1.79127e+06	1.33194e+06	1.82419e+06	2.08863e+06	1.9706e+06	1.96071e+06	1.98993e+06	1.09207	0.550288
P53420	COL4A4	Collagen alpha-4(IV) chain	other	7	8.21606	1.43076e+06	1.78714e+06	1.55212e+06	1.8093e+06	1.59002e+06	1.27438e+06	1.51159e+06	1.63831e+06	1.50233e+06	1.6369e+06	1.53141e+06	1.85552e+06	1.73372e+06	1.1675e+06	1.76925e+06	1.20719e+06	0.970645	0.659755
P29400	COL4A5	Collagen alpha-5(IV) chain	other	5	7.39784	589738	710314	622420	557933	646825	601784	679827	580894	651265	661148	633694	619523	663528	590505	672634	569004	1.02579	0.60074
Q14031	COL4A6	Collagen alpha-6(IV) chain	other	10	8.04477	1.01059e+06	1.19702e+06	977659	994621	1.25322e+06	1.13309e+06	1.11504e+06	1.08728e+06	1.28333e+06	1.07775e+06	1.03158e+06	926295	1.04534e+06	1.06861e+06	1.28048e+06	1.15631e+06	0.965673	0.602374
P20908	COL5A1	Collagen alpha-1(V) chain	other	10	8.7522	861624	914819	745351	805263	949074	971090	928481	884401	929579	1.0991e+06	861789	876934	1.25192e+06	1.20524e+06	1.18052e+06	1.25081e+06	1.20824	0.330408
P05997	COL5A2	Collagen alpha-2(V) chain	other	14	8.90129	999021	1.07934e+06	866987	928125	1.27652e+06	1.23318e+06	1.1178e+06	1.15151e+06	1.12474e+06	1.37527e+06	1.11916e+06	1.15042e+06	1.56325e+06	1.49084e+06	1.60613e+06	1.34616e+06	1.22398	0.327571
P25940	COL5A3	Collagen alpha-3(V) chain	other	5	7.23444	298822	268558	235566	240203	325004	286397	317621	265631	242047	353525	273855	283430	367557	344331	403138	300163	1.16262	0.389902
P12109	COL6A1	Collagen alpha-1(VI) chain	other	43	9.7383	1.49629e+07	1.65467e+07	1.4884e+07	1.6459e+07	2.09081e+07	1.83304e+07	1.83273e+07	2.2557e+07	2.02186e+07	2.49777e+07	1.50529e+07	2.06514e+07	2.08524e+07	2.45066e+07	2.27425e+07	2.61849e+07	1.21026	0.37472
P12110	COL6A2	Collagen alpha-2(VI) chain	other	35	9.69328	1.3159e+07	1.43009e+07	1.39267e+07	1.47983e+07	1.84308e+07	1.71235e+07	1.58525e+07	2.13512e+07	1.81377e+07	2.17314e+07	1.68364e+07	1.7289e+07	1.87302e+07	2.12144e+07	1.89487e+07	2.27561e+07	1.2044	0.345594
P12111	COL6A3	Collagen alpha-3(VI) chain	other	162	9.80279	5.01119e+07	5.54047e+07	4.91173e+07	5.41335e+07	6.74289e+07	5.78325e+07	6.16291e+07	7.40304e+07	6.52586e+07	8.12386e+07	5.61892e+07	6.35358e+07	6.57616e+07	8.44775e+07	7.18896e+07	8.47533e+07	1.23071	0.333972
A6NMZ7	COL6A6	Collagen alpha-6(VI) chain	other	3	7.63199	244769	485037	425916	274269	459806	344756	463247	628097	392854	512329	307774	442339	431211	476852	439509	446849	1.09529	0.605775
Q02388	COL7A1	Collagen alpha-1(VII) chain	other	27	7.67275	1.9306e+06	1.58698e+06	1.8454e+06	1.71354e+06	1.968e+06	1.78475e+06	1.7447e+06	1.67154e+06	6.24003e+06	1.82131e+06	6.9959e+06	1.73782e+06	1.67227e+06	1.87269e+06	1.72993e+06	1.69315e+06	1.25956	0.509422
P27658	COL8A1	Collagen alpha-1(VIII) chain	other	5	7.80096	615662	685775	566069	647169	1.21888e+06	773884	636546	788936	752462	1.43368e+06	883148	894713	1.53412e+06	1.46075e+06	1.33575e+06	1.37313e+06	1.63762	0.217194
Q8NBJ5	COLGALT1	Procollagen galactosyltransferase 1	enzyme	11	7.86037	992809	1.04912e+06	1.001e+06	1.05183e+06	1.13965e+06	1.0781e+06	1.06808e+06	1.11284e+06	1.10117e+06	1.22012e+06	1.32183e+06	1.10342e+06	1.11756e+06	1.11987e+06	1.14554e+06	1.2445e+06	1.14624	0.275568
Q8N668	COMMD1	COMM domain-containing protein 1	transporter	6	8.68095	451435	486072	463883	413030	423615	455604	448871	396115	429614	426408	368686	467832	416882	366306	422958	407981	0.964071	0.553582
Q9Y6G5	COMMD10	COMM domain-containing protein 10	other	11	8.52254	758386	747872	748047	699105	763551	696072	756680	651213	649279	719960	770511	696250	710232	653320	684659	604458	0.991058	0.689237
Q86X83	COMMD2	COMM domain-containing protein 2	other	4	8.40205	307335	357874	362669	339828	343903	334901	311324	331859	335825	319355	409001	327763	310708	276528	314748	311229	0.999479	0.720841
Q9UBI1	COMMD3	COMM domain-containing protein 3	other	7	8.69575	833388	858745	872530	792062	814443	784161	794082	753140	760202	768767	898911	771798	660441	677794	732698	695921	0.970747	0.605853
Q9H0A8	COMMD4	COMM domain-containing protein 4	other	7	8.4231	1.7957e+06	1.96308e+06	1.9476e+06	1.79619e+06	2.12495e+06	1.77795e+06	1.93645e+06	1.68417e+06	1.70445e+06	1.91424e+06	1.89022e+06	1.99772e+06	1.90205e+06	1.79448e+06	1.94995e+06	1.73514e+06	1.05935	0.472131
Q9GZQ3	COMMD5	COMM domain-containing protein 5	other	11	8.46485	1.27179e+06	1.29813e+06	1.29237e+06	1.28888e+06	1.27612e+06	1.29353e+06	1.2803e+06	1.19416e+06	1.19421e+06	1.20939e+06	1.6331e+06	1.20942e+06	1.16125e+06	1.13359e+06	1.16543e+06	1.17697e+06	1.02638	0.63543
Q7Z4G1	COMMD6	COMM domain-containing protein 6	other	4	8.39478	363072	364735	358535	341368	389071	379594	360545	363846	356301	351496	353023	394873	370401	324043	376004	386786	1.04059	0.554731
Q86VX2	COMMD7	COMM domain-containing protein 7	other	6	8.40588	622406	661547	652567	642596	667310	671275	614018	626339	672465	634000	666612	650142	605262	579489	632822	709569	1.03004	0.59203
Q9NX08	COMMD8	COMM domain-containing protein 8	other	5	8.58302	541758	576971	576813	561119	539518	544754	538439	500704	529938	490408	421131	559374	504194	427670	525660	462104	0.89539	0.310171
Q9P000	COMMD9	COMM domain-containing protein 9	other	10	8.76035	1.35756e+06	1.49011e+06	1.41143e+06	1.28066e+06	1.35836e+06	1.37169e+06	1.32055e+06	1.31154e+06	1.3597e+06	1.26585e+06	1.07642e+06	1.38731e+06	1.28881e+06	1.05009e+06	1.35036e+06	1.26372e+06	0.918453	0.372306
P21964	COMT	Catechol O-methyltransferase	enzyme	16	9.35568	3.95378e+06	3.98516e+06	4.2864e+06	3.51317e+06	4.25001e+06	3.95391e+06	4.66232e+06	6.12493e+06	5.16318e+06	5.15723e+06	3.90385e+06	4.5874e+06	4.72731e+06	6.98572e+06	5.12434e+06	7.34522e+06	1.28085	0.331686
Q86VU5	COMTD1	Catechol O-methyltransferase domain-containing protein 1	enzyme	8	8.63243	967940	908454	980041	957791	967400	865763	1.00808e+06	977485	949446	987836	944670	983528	1.0066e+06	1.04362e+06	863198	911689	1.05635	0.499965
P53621	COPA	Coatomer subunit alpha	transporter	60	8.9301	9.90156e+06	1.10077e+07	1.05777e+07	1.06713e+07	1.06112e+07	1.05812e+07	1.02335e+07	1.10982e+07	1.05529e+07	1.03191e+07	1.02828e+07	1.05463e+07	1.03107e+07	9.96378e+06	1.05845e+07	1.06928e+07	1.00287	0.712335
P53618	COPB1	Coatomer subunit beta	transporter	41	8.85571	6.73615e+06	6.91509e+06	6.81171e+06	6.37574e+06	6.44746e+06	6.59041e+06	6.53265e+06	6.76855e+06	6.74061e+06	6.4811e+06	6.35515e+06	6.88804e+06	6.53451e+06	6.24701e+06	6.65992e+06	7.11061e+06	1.03379	0.565878
P35606	COPB2	Coatomer subunit beta'	transporter	37	8.80968	6.43066e+06	7.03835e+06	6.86495e+06	6.5752e+06	6.74339e+06	6.88452e+06	6.36984e+06	7.35883e+06	6.96397e+06	6.47408e+06	6.1808e+06	6.87634e+06	6.62402e+06	6.05873e+06	6.86591e+06	7.42431e+06	0.997131	0.713765
O14579	COPE	Coatomer subunit epsilon	transporter	11	8.91331	1.9794e+06	1.94725e+06	1.96561e+06	2.03861e+06	2.0165e+06	1.96063e+06	1.87002e+06	2.04388e+06	2.03518e+06	1.83788e+06	1.82446e+06	1.89737e+06	1.91418e+06	1.823e+06	1.97244e+06	1.99251e+06	0.969695	0.580126
Q9Y678	COPG1	Coatomer subunit gamma-1	transporter	41	8.90362	5.73254e+06	6.26814e+06	6.15619e+06	5.59741e+06	5.96505e+06	5.98509e+06	6.31787e+06	5.79806e+06	5.8444e+06	6.07232e+06	5.76084e+06	5.98561e+06	6.25406e+06	5.77695e+06	5.77477e+06	5.8707e+06	1.02328	0.614723
Q9UBF2;Q92521	COPG2;PIGB	Coatomer subunit gamma-2;GPI mannosyltransferase 3	transporter	22	7.90711	1.83257e+06	1.96836e+06	1.9817e+06	1.83321e+06	1.93597e+06	1.82625e+06	1.90416e+06	2.18409e+06	2.10604e+06	2.11376e+06	2.04726e+06	1.95914e+06	2.02087e+06	2.4293e+06	1.88497e+06	2.22808e+06	1.13169	0.313619
Q9NQ92	COPRS	Coordinator of PRMT5 and differentiation stimulator	other	3	7.41194	185143	166554	178768	180451	179156	180668	189570	144602	159879	168098	186880	171918	171566	165824	166688	151354	1.01165	0.684425
P61201	COPS2	COP9 signalosome complex subunit 2	other	19	8.71619	3.00665e+06	3.16186e+06	3.14739e+06	2.82583e+06	2.86112e+06	3.00341e+06	2.91181e+06	3.15127e+06	3.14109e+06	2.91943e+06	2.32359e+06	3.1404e+06	3.04475e+06	2.88397e+06	3.01503e+06	3.17943e+06	0.987032	0.684124
Q9UNS2	COPS3	COP9 signalosome complex subunit 3	other	15	8.5837	2.3389e+06	2.48594e+06	2.40729e+06	2.09132e+06	2.32308e+06	2.27483e+06	2.21674e+06	2.42768e+06	2.34422e+06	2.35286e+06	2.14164e+06	2.35914e+06	2.39472e+06	2.33001e+06	2.33826e+06	2.46087e+06	1.04131	0.550074
Q9BT78	COPS4	COP9 signalosome complex subunit 4	peptidase	18	8.6223	2.59526e+06	2.52144e+06	2.58703e+06	2.55309e+06	2.52572e+06	2.48655e+06	2.54848e+06	2.56235e+06	2.51372e+06	2.45194e+06	2.48573e+06	2.50461e+06	2.46685e+06	2.53515e+06	2.47715e+06	2.57019e+06	1.01884	0.631668
Q92905	COPS5	COP9 signalosome complex subunit 5	transcription regulator	15	8.49743	992756	1.03343e+06	1.06215e+06	975488	1.06363e+06	1.01529e+06	1.02528e+06	1.02208e+06	1.0107e+06	999636	823096	1.05424e+06	1.04155e+06	1.08116e+06	1.05682e+06	1.00242e+06	1.00591	0.704891
Q7L5N1	COPS6	COP9 signalosome complex subunit 6	other	11	8.59028	1.24174e+06	1.12809e+06	1.15988e+06	1.0767e+06	1.12549e+06	1.13041e+06	1.20929e+06	1.20446e+06	1.21523e+06	1.15976e+06	974606	1.17739e+06	1.20678e+06	1.35294e+06	1.13881e+06	1.22011e+06	1.04597	0.560193
Q9UBW8	COPS7A	COP9 signalosome complex subunit 7a	other	11	8.63858	1.55884e+06	1.74378e+06	1.76653e+06	1.56239e+06	1.65048e+06	1.65715e+06	1.54297e+06	1.68777e+06	1.73224e+06	1.62793e+06	1.43193e+06	1.75577e+06	1.62761e+06	1.5669e+06	1.64756e+06	1.68837e+06	1.01209	0.681508
Q9H9Q2	COPS7B	COP9 signalosome complex subunit 7b	other	5	7.79445	254145	223310	229860	214460	242842	220109	248195	212287	212085	226344	257010	218929	226017	239489	207365	210107	1.05102	0.504357
Q99627	COPS8	COP9 signalosome complex subunit 8	other	5	8.93055	1.15565e+06	1.13161e+06	1.17092e+06	1.17801e+06	1.19267e+06	1.06337e+06	1.11861e+06	1.19708e+06	1.04827e+06	1.04625e+06	1.15579e+06	1.13594e+06	1.10349e+06	1.06734e+06	1.15149e+06	1.01782e+06	0.98747	0.679091
Q8WXC6	COPS9	COP9 signalosome complex subunit 9	other	1	8.6113	142469	137865	138829	112673	121265	134657	142386	117425	117446	124742	112336	123897	127590	125591	119898	104346	0.950433	0.490949
P61923	COPZ1	Coatomer subunit zeta-1	transporter	5	9.23007	608128	667943	648280	579591	588020	615614	635221	616962	641539	606276	434122	634416	625745	576637	629362	625509	0.950937	0.562009
Q9P299	COPZ2	Coatomer subunit zeta-2	transporter	1	7.4764	70256.4	68467.8	62963	59719.4	69845	65009.2	64623.5	64057.3	61644.6	67514.2	74998.3	68006.8	67491.5	65138	65043.1	66438.7	1.09748	0.319158
Q9H8M1	COQ10B	Coenzyme Q-binding protein COQ10 homolog B, mitochondrial	other	5	7.70373	517752	522533	526063	592554	564672	488465	513069	559227	470692	506371	623905	486533	512591	605158	479677	468484	1.02867	0.643796
Q9NZJ6	COQ3	Ubiquinone biosynthesis O-methyltransferase, mitochondrial	enzyme	6	8.36018	719048	584537	602988	563549	625747	531006	613529	617740	630101	583243	580038	577500	605087	715606	583408	581896	1.04804	0.547164
Q9Y3A0	COQ4	Ubiquinone biosynthesis protein COQ4 homolog, mitochondrial	other	2	7.33429	470582	417393	419630	411021	426286	378894	446059	396348	412158	385822	485326	422468	387099	408891	379561	350854	1.03179	0.588982
Q5HYK3	COQ5	2-methoxy-6-polyprenyl-1,4-benzoquinol methylase, mitochondrial	enzyme	15	8.68444	2.03246e+06	2.27491e+06	2.27917e+06	1.98427e+06	2.4013e+06	1.84571e+06	2.21348e+06	2.3618e+06	1.82422e+06	1.76913e+06	1.46656e+06	1.98978e+06	1.97961e+06	2.15183e+06	1.8769e+06	1.88147e+06	0.905796	0.443471
Q9Y2Z9	COQ6	Ubiquinone biosynthesis monooxygenase COQ6, mitochondrial	enzyme	10	8.55669	946193	963037	906154	927895	939845	923926	962093	1.13606e+06	1.01805e+06	927386	878834	947653	939812	1.04254e+06	963391	964168	1.00633	0.702245
Q99807	COQ7	5-demethoxyubiquinone hydroxylase, mitochondrial	enzyme	12	8.74899	1.26007e+06	1.20778e+06	1.2677e+06	950989	1.19699e+06	1.06471e+06	1.15641e+06	1.37917e+06	1.27116e+06	1.04752e+06	1.05611e+06	1.23173e+06	1.11203e+06	1.27414e+06	1.03673e+06	1.04288e+06	1.01195	0.689634
Q8NI60	COQ8A	Atypical kinase COQ8A, mitochondrial	kinase	17	8.52118	2.86973e+06	2.73256e+06	2.99394e+06	2.64024e+06	2.91504e+06	2.85048e+06	3.03428e+06	2.77621e+06	2.81184e+06	2.34721e+06	2.47182e+06	2.42786e+06	2.49238e+06	2.48193e+06	2.54088e+06	2.29742e+06	0.874089	0.150139
Q96D53	COQ8B	Atypical kinase COQ8B, mitochondrial	kinase	6	8.31748	446757	453813	456530	447537	462075	456675	498276	508419	502307	457808	515732	464055	477168	505432	457003	462841	1.05877	0.450241
O75208	COQ9	Ubiquinone biosynthesis protein COQ9, mitochondrial	other	11	9.3468	2.50938e+06	2.40169e+06	2.55273e+06	2.24199e+06	2.25058e+06	2.44866e+06	2.37996e+06	2.47043e+06	2.41323e+06	2.09503e+06	2.01973e+06	2.23658e+06	2.28172e+06	2.38695e+06	2.13795e+06	2.23716e+06	0.943645	0.451506
P31146	CORO1A	Coronin-1A	other	23	8.85847	2.27358e+06	2.21975e+06	1.97723e+06	2.00838e+06	2.10969e+06	1.96022e+06	2.18434e+06	3.43626e+06	2.32194e+06	3.12763e+06	2.27685e+06	2.65989e+06	2.3922e+06	2.63286e+06	2.73725e+06	3.37349e+06	1.23503	0.351568
Q9BR76;A9Z1Z3	CORO1B;FER1L4	Coronin-1B;Fer-1-like protein 4	other	17	9.23639	4.15271e+06	4.23241e+06	4.24992e+06	4.38209e+06	4.17499e+06	3.99212e+06	4.29971e+06	4.05171e+06	4.18015e+06	4.02283e+06	4.4246e+06	4.15002e+06	4.0167e+06	3.8283e+06	3.90787e+06	3.86193e+06	0.999421	0.71998
Q9ULV4;Q6QEF8	CORO1C;CORO6	Coronin-1C;Coronin-6	other	23	8.97609	3.78192e+06	4.19536e+06	4.21116e+06	3.56196e+06	4.91196e+06	3.708e+06	4.08575e+06	4.17384e+06	3.94852e+06	4.56248e+06	3.05712e+06	4.2698e+06	4.32628e+06	4.02815e+06	3.94411e+06	4.00587e+06	1.00564	0.709235
Q92828;Q9UQN3	CORO2A;CHMP2B	Coronin-2A;Charged multivesicular body protein 2b	other	8	8.56732	956017	1.08555e+06	1.0951e+06	1.07383e+06	1.11735e+06	1.20301e+06	1.05677e+06	1.18882e+06	1.27035e+06	1.12543e+06	972344	1.21527e+06	1.19338e+06	1.18368e+06	1.25972e+06	1.2839e+06	1.06945	0.506885
Q9UQ03	CORO2B	Coronin-2B	other	11	7.64892	428377	402821	392178	387440	413934	328825	463502	373427	368336	449919	458153	440663	456364	442715	399620	388986	1.17244	0.229045
P57737	CORO7	Coronin-7	other	14	8.08443	1.91685e+06	1.78973e+06	1.77672e+06	1.85254e+06	1.7279e+06	1.80359e+06	1.72066e+06	1.68106e+06	1.73603e+06	1.68069e+06	1.79344e+06	1.8228e+06	1.62994e+06	1.616e+06	1.77943e+06	1.65327e+06	0.998008	0.714592
Q14019	COTL1	Coactosin-like protein	other	13	10.1383	6.95063e+06	6.2018e+06	8.00216e+06	6.6634e+06	7.57405e+06	8.17269e+06	7.33246e+06	3.72125e+06	7.44837e+06	5.99899e+06	9.29497e+06	6.3515e+06	5.40637e+06	3.68334e+06	6.28564e+06	4.42259e+06	0.892547	0.56988
Q9Y6N1	COX11	Cytochrome c oxidase assembly protein COX11, mitochondrial	enzyme	2	7.26002	86252.9	72665.5	77629.8	79873.9	73438.9	78331.7	81919.7	61215.3	75614.8	72174.5	103209	73123.3	66846.9	76141.6	67780.5	67255.5	1.06592	0.534077
Q96I36	COX14	Cytochrome c oxidase assembly protein COX14	other	2	8.44905	35163.9	50911	48657.2	63623.4	46887.3	48497.4	41760.2	43571	47429.8	38962.5	29475.3	46215.1	43559.9	36660	52093.1	45006.3	0.838374	0.400704
Q7KZN9	COX15	Cytochrome c oxidase assembly protein COX15 homolog	enzyme	6	7.79259	487119	561561	572603	531769	535973	551591	519774	628836	536392	511344	397751	529280	565460	538285	579390	512307	0.920707	0.489178
Q9P0S2	COX16	Cytochrome c oxidase assembly protein COX16 homolog, mitochondrial	other	2	7.88533	220475	199455	187074	190018	187320	170061	201063	195526	192723	190907	168675	214972	189496	167912	180942	184465	1.00413	0.707965
Q14061	COX17	Cytochrome c oxidase copper chaperone	enzyme	3	9.39695	393087	430185	506794	438965	394242	464357	380892	443532	479799	368640	423133	440614	416746	348546	480292	425225	0.959783	0.608545
Q8N8Q8	COX18	Cytochrome c oxidase assembly protein COX18, mitochondrial	other	2	7.44439	123663	123169	130256	142922	129550	132834	122070	119543	117768	118940	120694	121001	109951	123464	119475	138203	0.996859	0.713133
Q49B96	COX19	Cytochrome c oxidase assembly protein COX19	other	3	8.08682	460129	478683	512890	487888	496539	523735	453384	413993	492741	459076	480362	519662	431347	427092	497027	437639	1.01225	0.682954
Q5RI15	COX20	Cytochrome c oxidase assembly protein COX20, mitochondrial	other	5	8.90243	379449	385403	408114	411691	331812	362685	342338	382512	413376	376529	309986	387466	339666	333786	344583	387676	0.958497	0.584967
P13073	COX4I1	Cytochrome c oxidase subunit 4 isoform 1, mitochondrial	enzyme	10	9.93075	4.95515e+06	5.73101e+06	5.6485e+06	6.6589e+06	6.06366e+06	5.26351e+06	5.06019e+06	7.10688e+06	5.30454e+06	5.13733e+06	3.4959e+06	5.78155e+06	5.9735e+06	6.19428e+06	5.88262e+06	4.81816e+06	0.878329	0.474737
P20674	COX5A	Cytochrome c oxidase subunit 5A, mitochondrial	enzyme	14	9.94452	6.41383e+06	7.06257e+06	7.07612e+06	6.56783e+06	6.35919e+06	6.0649e+06	6.49302e+06	7.55345e+06	6.21051e+06	5.83662e+06	4.50997e+06	6.73881e+06	6.81206e+06	7.08804e+06	6.04477e+06	5.46786e+06	0.915436	0.493905
P10606	COX5B	Cytochrome c oxidase subunit 5B, mitochondrial	enzyme	9	10.1955	7.25686e+06	7.05998e+06	6.78456e+06	6.66569e+06	5.94266e+06	6.01949e+06	6.11135e+06	7.99925e+06	6.95306e+06	5.606e+06	3.3846e+06	7.32353e+06	6.52636e+06	6.40804e+06	6.46788e+06	6.29249e+06	0.874528	0.476735
P12074	COX6A1	Cytochrome c oxidase subunit 6A1, mitochondrial	enzyme	2	8.80864	1.33167e+06	1.41777e+06	1.40781e+06	1.45515e+06	1.51451e+06	1.06708e+06	1.30629e+06	2.00744e+06	1.29125e+06	1.26478e+06	945411	1.48904e+06	1.5648e+06	1.57484e+06	1.57422e+06	1.30647e+06	0.960886	0.661113
P14854	COX6B1	Cytochrome c oxidase subunit 6B1	enzyme	8	10.3195	6.31623e+06	6.64517e+06	6.53205e+06	6.69564e+06	6.3607e+06	6.04616e+06	6.24971e+06	7.22465e+06	6.21166e+06	5.73169e+06	6.47716e+06	6.23499e+06	6.42472e+06	6.84047e+06	6.04198e+06	5.69013e+06	0.986763	0.678942
P09669	COX6C	Cytochrome c oxidase subunit 6C	enzyme	10	9.97504	2.03427e+06	2.16645e+06	2.22326e+06	1.91434e+06	1.95143e+06	2.06701e+06	1.93319e+06	2.67098e+06	2.17965e+06	1.82228e+06	1.57905e+06	2.21308e+06	2.07951e+06	1.98815e+06	1.99147e+06	1.93962e+06	0.92941	0.522836
P24310	COX7A1	Cytochrome c oxidase subunit 7A1, mitochondrial	enzyme	1	8.66756	165367	277541	322235	254390	204924	190935	228429	385932	223684	219577	125948	250986	246510	322534	262114	244251	0.931371	0.648035
P14406	COX7A2	Cytochrome c oxidase subunit 7A2, mitochondrial	enzyme	3	10.0204	1.73039e+06	1.74543e+06	1.79482e+06	1.87521e+06	1.75812e+06	1.62173e+06	1.77445e+06	1.86043e+06	1.87269e+06	1.60628e+06	1.01487e+06	1.77382e+06	1.7776e+06	1.8822e+06	1.66486e+06	1.70979e+06	0.905827	0.503252
O14548	COX7A2L	Cytochrome c oxidase subunit 7A-related protein, mitochondrial	enzyme	6	9.25525	1.90438e+06	2.17887e+06	2.11515e+06	1.68187e+06	2.14363e+06	1.7901e+06	1.90242e+06	2.33625e+06	2.15519e+06	1.74037e+06	1.43523e+06	2.05314e+06	2.10523e+06	2.1582e+06	1.92207e+06	1.69181e+06	0.950573	0.593161
P15954	COX7C	Cytochrome c oxidase subunit 7C, mitochondrial	enzyme	3	8.97651	300292	319415	344934	266588	346564	299589	300239	325883	334194	266882	141251	334496	314678	471785	325264	480324	1.07485	0.641724
P00450	CP	Ceruloplasmin	enzyme	41	9.28861	1.63055e+07	9.2463e+06	7.63068e+06	9.93952e+06	8.83852e+06	1.2267e+07	1.08886e+07	1.14014e+07	1.00046e+07	9.70888e+06	8.49288e+06	2.33217e+07	1.21746e+07	1.31472e+07	1.50454e+07	1.53295e+07	1.4532	0.286533
P15088	CPA3	Mast cell carboxypeptidase A	peptidase	6	7.61583	216575	215672	173710	340220	220087	275533	301869	392296	294930	490359	593309	193862	388448	339235	384693	271423	1.14371	0.568371
Q96IY4	CPB2	Carboxypeptidase B2	peptidase	8	8.27628	625304	606229	487134	594161	634815	659370	660713	538997	580168	596700	709328	1.36311e+06	715766	662259	732026	942936	1.6154	0.0653274
O75976	CPD	Carboxypeptidase D	peptidase	7	6.91329	596632	571952	643689	564457	555364	558965	576524	530048	544947	520969	714123	544173	511164	503707	507638	531875	1.02251	0.650787
Q7Z5Q1;Q8NE35	CPEB2;CPEB3	Cytoplasmic polyadenylation element-binding protein 2;Cytoplasmic polyadenylation element-binding protein 3	translation regulator	6	7.59079	430647	410914	421735	446637	435404	412239	435962	386593	382105	406027	540984	409855	429017	418437	413519	388020	1.06875	0.50175
Q17RY0	CPEB4	Cytoplasmic polyadenylation element-binding protein 4	other	6	6.92371	153742	153544	158279	174119	163802	146530	158423	146681	156457	146430	151590	137719	148549	146409	149714	135592	0.932146	0.422861
P14384	CPM	Carboxypeptidase M	peptidase	9	7.93762	710566	842507	930224	846294	789358	853323	728732	951115	763682	868477	568297	1.38374e+06	847180	838296	742272	916022	1.13452	0.50838
P15169	CPN1	Carboxypeptidase N catalytic chain	peptidase	3	7.47654	496250	359819	304823	309847	331752	317734	385905	328313	321918	328492	275646	498085	367945	418496	347111	439150	1.24743	0.262741
P22792	CPN2	Carboxypeptidase N subunit 2	peptidase	12	8.13751	1.82426e+06	1.34325e+06	1.15654e+06	1.1871e+06	1.25975e+06	1.26295e+06	1.51862e+06	1.11119e+06	1.17515e+06	1.21885e+06	1.26068e+06	1.75795e+06	1.34133e+06	1.56298e+06	1.23685e+06	1.44496e+06	1.24013	0.163537
Q99829	CPNE1	Copine-1	peptidase	12	8.81558	1.39646e+06	1.31179e+06	1.5464e+06	1.56172e+06	1.74527e+06	1.53131e+06	1.11372e+06	1.82914e+06	1.54011e+06	1.12611e+06	1.29531e+06	1.50897e+06	1.51442e+06	1.15123e+06	1.70984e+06	1.06651e+06	0.846648	0.390151
Q96FN4	CPNE2	Copine-2	other	7	7.34887	164951	178456	168919	153886	161965	172543	183294	175121	172684	187045	166052	181309	176905	189180	172147	176029	1.09053	0.359125
O75131	CPNE3	Copine-3	kinase	24	9.09628	4.71274e+06	4.72721e+06	4.79505e+06	4.06965e+06	4.62808e+06	4.98855e+06	4.46303e+06	4.53423e+06	4.67419e+06	4.59729e+06	4.25385e+06	5.07793e+06	4.86205e+06	4.11302e+06	4.84925e+06	4.69631e+06	1.0312	0.592425
O95741;Q9UBL6;Q96A23	CPNE6;CPNE7;CPNE4	Copine-6;Copine-7;Copine-4	enzyme	19	8.1521	867249	712725	1.01786e+06	1.18672e+06	760568	2.04714e+06	2.12219e+06	1.0079e+06	1.62498e+06	958962	1.05821e+06	1.0118e+06	1.10203e+06	738923	875876	654326	0.71579	0.36034
Q86YQ8;Q8IYJ1;Q9HCH3	CPNE8;CPNE9;CPNE5	Copine-8;Copine-9;Copine-5	other	7	7.35069	655565	626887	649138	798959	640860	563238	630779	597966	623279	621030	750414	641189	631114	645283	600767	563973	1.03266	0.630757
P36551	CPOX	Oxygen-dependent coproporphyrinogen-III oxidase, mitochondrial	enzyme	8	7.55258	784545	769357	780499	773168	772639	792935	784953	825402	788200	816052	858086	688903	771906	802336	766820	885761	1.03147	0.60134
Q9BRF8	CPPED1	Serine/threonine-protein phosphatase CPPED1	enzyme	12	9.04786	1.84301e+06	1.76448e+06	1.99971e+06	1.96686e+06	1.99732e+06	1.76724e+06	1.6471e+06	1.60585e+06	1.80011e+06	1.6528e+06	2.15094e+06	1.90381e+06	1.65702e+06	1.64658e+06	1.70908e+06	1.70597e+06	1.04841	0.564251
Q9Y646	CPQ	Carboxypeptidase Q	peptidase	13	9.45521	3.69753e+06	3.0536e+06	4.01484e+06	3.74372e+06	3.58483e+06	3.76031e+06	3.24294e+06	3.29799e+06	3.4515e+06	3.4154e+06	2.88788e+06	3.32771e+06	2.64877e+06	2.68912e+06	2.61259e+06	3.11994e+06	0.864032	0.320501
P31327	CPS1	Carbamoyl-phosphate synthase [ammonia], mitochondrial	enzyme	22	7.66024	1.73529e+06	1.70331e+06	1.83187e+06	1.8468e+06	2.06681e+06	1.53224e+06	1.8042e+06	1.82564e+06	1.90518e+06	1.74349e+06	2.05276e+06	1.67198e+06	1.80652e+06	1.53201e+06	1.86671e+06	1.74346e+06	1.0039	0.712583
Q10570	CPSF1	Cleavage and polyadenylation specificity factor subunit 1	other	19	7.91787	1.24952e+06	1.2113e+06	1.21026e+06	1.25655e+06	1.2493e+06	1.28241e+06	1.2582e+06	1.30522e+06	1.28126e+06	1.24304e+06	1.61839e+06	1.20505e+06	1.18756e+06	1.35294e+06	1.18754e+06	1.23417e+06	1.07679	0.408168
Q9P2I0	CPSF2	Cleavage and polyadenylation specificity factor subunit 2	other	9	7.30675	498125	513208	490011	523867	488405	522479	490960	557614	508555	499389	518124	478859	491186	520849	483368	489305	0.9881	0.673216
Q9UKF6	CPSF3	Cleavage and polyadenylation specificity factor subunit 3	enzyme	8	8.57501	720231	681366	674741	697038	687153	681768	710220	722406	710362	686815	801247	641813	662159	736737	657774	695194	1.03837	0.54433
O95639	CPSF4	Cleavage and polyadenylation specificity factor subunit 4	other	3	7.03635	192047	172732	184778	177639	184639	172739	187716	159876	164576	174388	234171	177927	186438	178487	172647	172395	1.10744	0.373378
Q16630	CPSF6	Cleavage and polyadenylation specificity factor subunit 6	other	14	8.47198	1.58132e+06	1.72308e+06	1.70033e+06	1.69297e+06	1.71404e+06	1.77568e+06	1.76885e+06	1.88229e+06	1.77519e+06	1.78639e+06	1.60338e+06	1.71908e+06	1.78517e+06	1.85868e+06	1.74541e+06	1.769e+06	1.02156	0.644061
Q8N684	CPSF7	Cleavage and polyadenylation specificity factor subunit 7	other	12	8.41852	1.17621e+06	1.22879e+06	1.19902e+06	1.23751e+06	1.35494e+06	1.29817e+06	1.27684e+06	1.34419e+06	1.31468e+06	1.2679e+06	1.2834e+06	1.18602e+06	1.27541e+06	1.3647e+06	1.26751e+06	1.34482e+06	1.03236	0.588177
P50416	CPT1A	Carnitine O-palmitoyltransferase 1, liver isoform	enzyme	34	9.05854	5.4651e+06	5.87155e+06	6.24648e+06	6.27548e+06	6.44063e+06	6.33522e+06	5.88414e+06	6.53516e+06	6.30192e+06	5.85759e+06	5.9436e+06	6.25849e+06	6.40948e+06	5.8433e+06	6.22057e+06	7.00292e+06	1.03375	0.609599
Q92523	CPT1B	Carnitine O-palmitoyltransferase 1, muscle isoform	enzyme	9	7.23295	508141	486921	394131	427581	497874	430178	425203	543146	572290	402253	522458	366078	361800	404030	371448	371177	0.873292	0.33746
P23786	CPT2	Carnitine O-palmitoyltransferase 2, mitochondrial	enzyme	35	9.47868	1.32166e+07	1.25466e+07	1.37514e+07	1.42138e+07	1.40706e+07	1.46746e+07	1.415e+07	1.41075e+07	1.31721e+07	1.3348e+07	1.09054e+07	1.36599e+07	1.15969e+07	1.16927e+07	1.23146e+07	1.11098e+07	0.877244	0.278145
Q5TA50	CPTP	Ceramide-1-phosphate transfer protein	transporter	4	7.7043	314666	337454	332113	331926	337767	331019	330866	373446	346482	337415	284494	356003	351568	399659	328051	330530	1.0363	0.607791
Q9H3G5	CPVL	Probable serine carboxypeptidase CPVL	peptidase	16	8.86613	1.80891e+06	1.56608e+06	1.36495e+06	1.39402e+06	1.8476e+06	1.66096e+06	1.45738e+06	2.65456e+06	1.81584e+06	2.02882e+06	1.45425e+06	1.94467e+06	1.82089e+06	2.4536e+06	1.49166e+06	2.77955e+06	1.23314	0.390634
Q8N436	CPXM2	Inactive carboxypeptidase-like protein X2	peptidase	4	6.4726	18274.5	15924.7	17902.5	25614.1	22617.2	23489.7	26103.3	21499.8	23089.6	23359.9	28219.2	17617.2	19792.3	23641.2	20558.7	19935.6	1.002	0.718784
Q2VPA4;P17927	CR1L;CR1	Complement component receptor 1-like protein;Complement receptor type 1	transmembrane receptor	2	NA	141872	101237	109587	143181	111344	98757.8	126584	83407.9	93449.4	112709	157665	125384	89969	86108.4	81948.3	78980.3	1.02181	0.691951
P29762	CRABP1	Cellular retinoic acid-binding protein 1	transporter	9	8.47901	1.41169e+06	964755	1.75853e+06	1.05355e+06	1.40977e+06	1.40423e+06	1.21724e+06	952018	1.08854e+06	933452	1.25157e+06	975367	948103	846274	933374	793935	0.806605	0.333645
Q6NV74	CRACDL	CRACD-like protein	other	7	7.6498	486522	581908	593644	626639	576130	488537	590962	420183	504788	470212	583651	491005	532385	463581	503120	534075	0.998258	0.718605
P78560	CRADD	Death domain-containing protein CRADD	other	3	7.6324	160988	141653	153726	153206	148207	146499	158118	121020	150290	151823	180815	159008	140084	154024	134969	134387	1.10747	0.351494
P43155	CRAT	Carnitine O-acetyltransferase	enzyme	24	9.23218	5.85881e+06	6.27963e+06	6.52205e+06	6.13791e+06	6.62851e+06	6.28497e+06	6.02628e+06	5.76639e+06	6.21281e+06	5.67387e+06	5.95201e+06	5.79652e+06	6.20115e+06	5.08284e+06	5.91309e+06	5.16276e+06	0.92128	0.365276
Q5IJ48	CRB2	Protein crumbs homolog 2	other	2	6.0545	29447.5	26433.5	28769.7	31122.5	26554.6	26218.7	27647.9	24534.3	28103.5	27756.9	40006.3	29935.5	27417.7	25358.3	23754.6	24098.9	1.09515	0.478933
Q9BUF7	CRB3	Protein crumbs homolog 3	other	1	7.91864	25782.1	32941.3	28513.5	36623.1	29048	29482.1	25741.6	30678.1	28974	27443.9	6544.61	32688.1	26086.8	25708.2	30448.3	26371.4	0.696055	0.37875
Q96SW2	CRBN	Protein cereblon	enzyme	5	7.28196	650536	586451	624029	594572	600502	565854	617534	525432	542915	559137	661638	583063	559985	568825	555236	535730	1.03509	0.571948
P16220	CREB1	Cyclic AMP-responsive element-binding protein 1	transcription regulator	3	7.91744	113668	108193	110873	105766	110932	107079	116527	112469	110348	110973	113297	105662	109815	113781	109478	113575	1.03795	0.541953
Q92793	CREBBP	CREB-binding protein	transcription regulator	7	6.80013	375677	365791	373747	337169	367943	378987	405457	373631	372826	384642	365023	353395	372100	405196	356944	361910	1.02881	0.593327
O75629	CREG1	Protein CREG1	transcription regulator	1	6.86322	45597.4	36422.8	38937.8	42139.1	40820.1	38697.8	45069.5	30670.3	37954.4	37384.7	49986.9	39359.4	39103	36939.3	31854.5	35690.8	1.06265	0.550084
Q96HD1	CRELD1	Protein disulfide isomerase CRELD1	other	7	7.70913	692442	713636	748104	773704	763420	839822	691432	792599	775763	747284	762044	844411	817329	865955	806998	688556	1.06576	0.50722
Q6UXH1	CRELD2	Protein disulfide isomerase CRELD2	other	4	7.68733	283574	349687	335570	316620	288653	361212	294859	369268	366946	380985	280110	364075	372896	341519	402244	433555	1.09731	0.498119
P24387	CRHBP	Corticotropin-releasing factor-binding protein	other	3	7.04653	137887	161834	163423	156229	152867	183778	134949	111808	130641	127102	174450	156490	118212	107988	104403	112791	0.942417	0.594926
P50238	CRIP1	Cysteine-rich protein 1	other	3	9.63336	131452	232800	194313	174846	503277	185704	160573	234363	218964	296000	169986	211036	327968	288348	317786	405303	1.28977	0.478943
P52943	CRIP2	Cysteine-rich protein 2	other	9	9.57513	1.39752e+06	1.85835e+06	1.70405e+06	1.52527e+06	2.14594e+06	1.41443e+06	1.64669e+06	2.34616e+06	1.98442e+06	2.11337e+06	823616	1.79534e+06	2.1496e+06	2.20985e+06	2.10691e+06	2.48689e+06	1.02062	0.702655
P46108	CRK	Adapter molecule crk	other	17	8.83159	3.34389e+06	3.15524e+06	3.17339e+06	3.31764e+06	3.30557e+06	3.06242e+06	3.13066e+06	3.21414e+06	3.15027e+06	3.13016e+06	2.98976e+06	3.17957e+06	3.18241e+06	3.13546e+06	3.18603e+06	3.0616e+06	0.995483	0.705009
P46109	CRKL	Crk-like protein	kinase	12	8.6854	2.11812e+06	1.89902e+06	2.01571e+06	1.92103e+06	1.91658e+06	1.95281e+06	2.01603e+06	1.96119e+06	1.99752e+06	1.94769e+06	2.09219e+06	2.15617e+06	2.0533e+06	2.03441e+06	1.98119e+06	1.94125e+06	1.08197	0.335201
O75462	CRLF1	Cytokine receptor-like factor 1	cytokine	1	6.05945	3527.15	4544.24	2894.97	5546.71	6048	5542.38	5919.6	7152.65	8428.41	15951.7	9646.27	5630.73	15719.8	20364.7	12144.5	27208.3	2.43718	0.145566
Q8IUI8	CRLF3	Cytokine receptor-like factor 3	transcription regulator	2	6.78048	119507	128074	104291	103777	108321	108314	117231	111177	105335	115693	134535	103183	109300	134716	108527	101199	1.0791	0.465456
Q9BZJ0	CRNKL1	Crooked neck-like protein 1	other	9	7.24697	497241	468364	466865	507021	476505	490555	509972	506534	487482	481300	582370	475646	473187	541823	471123	509686	1.08149	0.370757
Q5TZA2;Q86T23;Q8IVE0	CROCC;CROCCP2;CROCCP3	Rootletin;Putative ciliary rootlet coiled-coil protein-like 1 protein;Putative ciliary rootlet coiled-coil protein-like 2 protein	other	52	8.43892	4.89282e+06	5.40852e+06	4.89601e+06	4.7791e+06	4.57737e+06	4.80988e+06	4.77725e+06	5.33818e+06	5.16008e+06	4.97595e+06	5.29504e+06	4.5518e+06	4.59791e+06	5.00374e+06	4.94931e+06	4.82438e+06	1.00874	0.690218
H7BZ55;Q9NZ72;P16949;Q9H169	CROCC2;STMN3;STMN1;STMN4	Ciliary rootlet coiled-coil protein 2;Stathmin-3;Stathmin;Stathmin-4	other	10	8.96328	1.27488e+06	1.16235e+06	1.19855e+06	1.13075e+06	1.2246e+06	1.14061e+06	1.32707e+06	1.28307e+06	1.23337e+06	1.35362e+06	1.23926e+06	1.13247e+06	1.36831e+06	1.4336e+06	1.253e+06	1.363e+06	1.09011	0.427395
Q9UKG9	CROT	Peroxisomal carnitine O-octanoyltransferase	enzyme	12	8.18398	1.49874e+06	1.72184e+06	1.5264e+06	1.40359e+06	1.52063e+06	1.23669e+06	1.41021e+06	1.30144e+06	1.50543e+06	1.46527e+06	1.35997e+06	1.41864e+06	1.53859e+06	1.1729e+06	1.32672e+06	1.3629e+06	0.978095	0.638381
P02741	CRP	C-reactive protein	other	2	7.31873	146294	152302	111415	118911	133305	140259	157669	233819	118353	144792	199801	324055	171818	157503	184672	248880	1.65529	0.156333
Q9NQ79	CRTAC1	Cartilage acidic protein 1	other	10	7.99691	1.10408e+06	927217	839859	1.00352e+06	923397	813624	921155	935072	1.04933e+06	1.03757e+06	1.31973e+06	863608	1.11038e+06	1.09556e+06	945859	1.10601e+06	1.17471	0.303572
O75718	CRTAP	Cartilage-associated protein	other	8	7.57405	303148	329909	320559	362233	342396	341935	324498	362865	331289	355143	457963	351016	331696	336461	357780	345163	1.11049	0.397765
Q6UUV9	CRTC1	CREB-regulated transcription coactivator 1	transcription regulator	4	7.74445	294656	252433	269085	264005	276090	250169	279393	218690	260180	263215	291000	266772	261208	269902	237344	240454	1.06974	0.428917
Q53ET0	CRTC2	CREB-regulated transcription coactivator 2	other	2	7.03663	147402	133446	136486	145266	136258	130537	148754	120981	131675	134845	151050	118651	132803	152230	125376	116636	1.0018	0.717461
Q6UUV7	CRTC3	CREB-regulated transcription coactivator 3	other	6	6.98765	36447.9	46716.4	43557.5	49071.9	52310.9	48530.3	47491.3	51530.8	53291.2	56054.1	39852.2	42615.7	50165.1	62148.6	52182.5	60196.2	1.06321	0.589616
Q49AN0	CRY2	Cryptochrome-2	enzyme	1	6.49374	53417.1	46691.5	45586.3	56207.5	47701.7	47011.4	48320.7	49888.7	46690.2	51703.9	62816.9	41388.1	41126.1	48300.7	39230.6	44217.3	0.980353	0.672667
P02489	CRYAA	Alpha-crystallin A chain	other	10	9.30279	1.65442e+06	2.4701e+06	2.30756e+06	2.09342e+06	2.2812e+06	2.67089e+06	3.41544e+06	993615	2.41266e+06	2.55599e+06	2.9091e+06	4.23192e+06	3.10417e+06	1.14124e+06	3.68094e+06	1.36118e+06	1.18951	0.547592
P02511	CRYAB	Alpha-crystallin B chain	other	16	10.4151	7.60848e+06	1.08369e+07	9.20709e+06	1.63844e+07	8.97248e+06	7.50065e+06	9.60442e+06	9.21877e+06	1.2026e+07	1.08174e+07	1.53962e+07	2.5991e+07	1.15591e+07	1.0148e+07	1.31211e+07	1.13049e+07	1.62082	0.209504
P26998	CRYBB3	Beta-crystallin B3	other	5	7.81067	520139	563383	477571	296712	284043	345374	523227	250852	345127	332871	263146	245483	313717	253917	266189	207840	0.693372	0.191066
Q9Y4K1	CRYBG1	Beta/gamma crystallin domain-containing protein 1	other	16	7.49643	1.06482e+06	867304	1.01347e+06	1.03155e+06	1.07176e+06	1.04185e+06	1.0209e+06	1.06707e+06	1.09595e+06	1.02996e+06	1.06261e+06	1.01477e+06	1.08125e+06	1.15868e+06	1.03538e+06	1.01859e+06	1.05291	0.515153
Q68DQ2	CRYBG3	Very large A-kinase anchor protein	other	2	5.58895	35839.4	28444.4	31609.1	29333.5	28558	32374.8	35053	29963.9	34215.2	34970.2	37844.5	30895.3	30063.1	38578	26693.9	33833.4	1.13767	0.312502
Q9Y2S2	CRYL1	Lambda-crystallin homolog	enzyme	18	10.0404	1.39976e+07	1.34584e+07	1.49411e+07	1.34848e+07	1.36569e+07	1.44213e+07	1.31474e+07	1.08155e+07	1.35786e+07	1.19106e+07	1.25918e+07	1.24254e+07	1.15086e+07	1.13261e+07	1.32393e+07	1.23474e+07	0.940128	0.480177
Q14894	CRYM	Ketimine reductase mu-crystallin	enzyme	14	9.89687	8.8108e+06	9.95306e+06	9.98234e+06	1.412e+07	1.0555e+07	9.90595e+06	8.81664e+06	6.85289e+06	8.24788e+06	9.65564e+06	7.91179e+06	8.40137e+06	9.04049e+06	6.56731e+06	1.00251e+07	6.7245e+06	0.79818	0.323604
Q08257	CRYZ	Quinone oxidoreductase	enzyme	26	10.1576	1.83715e+07	1.7622e+07	2.06857e+07	1.53933e+07	1.53329e+07	1.98473e+07	1.8528e+07	1.72702e+07	1.7118e+07	1.6371e+07	1.33565e+07	1.8933e+07	1.92467e+07	1.60826e+07	2.18198e+07	1.53075e+07	0.947257	0.580105
O95825	CRYZL1	Quinone oxidoreductase-like protein 1	enzyme	14	8.36661	1.78004e+06	1.86466e+06	1.88988e+06	1.79964e+06	1.84438e+06	1.80977e+06	1.84873e+06	1.6454e+06	1.73247e+06	1.70546e+06	1.69125e+06	1.89856e+06	1.80934e+06	1.66109e+06	1.87334e+06	1.73237e+06	1.01539	0.658445
O75390	CS	Citrate synthase, mitochondrial	enzyme	19	9.85106	9.80588e+06	9.25406e+06	9.39435e+06	9.65444e+06	9.0984e+06	8.96667e+06	8.84884e+06	1.0489e+07	9.33414e+06	8.57565e+06	9.66889e+06	9.15734e+06	9.43006e+06	1.0349e+07	9.09479e+06	8.57058e+06	1.01259	0.679977
Q9Y600	CSAD	Cysteine sulfinic acid decarboxylase	enzyme	6	6.9137	175404	158357	154936	136876	150577	166601	180950	129269	177278	154348	160538	145027	149995	171509	144225	139733	1.02266	0.638896
Q9Y534	CSDC2	Cold shock domain-containing protein C2	other	4	8.09513	190321	169141	204162	159090	182852	180905	184150	117405	173074	126741	157285	159930	132618	100334	163189	133975	0.851329	0.361997
O75534	CSDE1	Cold shock domain-containing protein E1	enzyme	32	8.72178	3.30787e+06	3.43384e+06	3.5263e+06	3.14908e+06	3.44385e+06	3.52861e+06	3.48961e+06	3.12582e+06	3.24616e+06	3.35026e+06	3.93758e+06	3.41863e+06	3.3986e+06	3.15673e+06	3.34962e+06	3.29143e+06	1.06357	0.455504
P55060	CSE1L	Exportin-2	transporter	33	8.58348	3.96231e+06	3.9538e+06	4.11228e+06	3.84991e+06	4.0808e+06	4.17615e+06	3.94647e+06	4.43502e+06	4.17613e+06	4.09265e+06	3.66304e+06	4.15884e+06	4.23561e+06	4.56064e+06	4.19257e+06	4.30973e+06	1.04669	0.552617
P41240	CSK	Tyrosine-protein kinase CSK	kinase	17	8.21072	1.26582e+06	1.37503e+06	1.3139e+06	1.26229e+06	1.29048e+06	1.36006e+06	1.30995e+06	1.55737e+06	1.45387e+06	1.42988e+06	1.32744e+06	1.38393e+06	1.33939e+06	1.37676e+06	1.39996e+06	1.48953e+06	1.05317	0.516853
Q8N752;P48729	CSNK1A1L;CSNK1A1	Casein kinase I isoform alpha-like;Casein kinase I isoform alpha	kinase	12	NA	835604	857669	849803	873013	867393	850038	858495	909557	869208	857038	910771	867713	861257	910844	861698	908045	1.06166	0.438589
P48730	CSNK1D	Casein kinase I isoform delta	kinase	9	7.96727	506372	506523	522587	539059	515036	524631	526916	501792	521382	509179	535840	540257	503155	520143	513520	506999	1.04323	0.509472
P49674	CSNK1E	Casein kinase I isoform epsilon	kinase	9	6.375	28405.4	45324.4	36319.3	67498.8	82811	73184.8	64394.3	68021.7	68795.7	70473.8	55939	49606.2	47781.8	89449.5	60941.7	60578.8	1.03725	0.684603
P78368	CSNK1G2	Casein kinase I isoform gamma-2	kinase	9	7.72089	653711	665066	634459	706720	652107	740951	628986	770503	723120	665303	629850	676528	632852	666022	678151	696781	0.975642	0.619533
P68400;Q8NEV1	CSNK2A1;CSNK2A3	Casein kinase II subunit alpha;Casein kinase II subunit alpha 3	kinase	17	8.82333	1.99868e+06	2.15413e+06	2.15544e+06	2.1094e+06	2.09533e+06	2.10522e+06	2.14878e+06	2.13269e+06	2.11775e+06	2.09776e+06	1.78453e+06	2.04918e+06	2.08475e+06	2.03323e+06	2.02723e+06	2.01814e+06	0.960913	0.548803
P19784	CSNK2A2	Casein kinase II subunit alpha'	kinase	12	8.19879	1.11292e+06	1.03313e+06	1.06748e+06	1.07479e+06	1.0566e+06	951081	1.06115e+06	1.04599e+06	1.0483e+06	1.03221e+06	952077	1.04135e+06	1.0431e+06	1.06253e+06	1.0275e+06	1.05426e+06	1.01584	0.659144
P67870	CSNK2B	Casein kinase II subunit beta	kinase	8	8.74926	998382	1.07075e+06	1.06901e+06	1.02963e+06	1.02939e+06	1.08963e+06	1.01667e+06	1.11497e+06	1.1106e+06	1.04069e+06	977188	1.16262e+06	1.03456e+06	967994	1.06653e+06	1.01888e+06	1.00735	0.696459
Q6UVK1	CSPG4	Chondroitin sulfate proteoglycan 4	other	19	7.59982	1.37664e+06	1.43578e+06	1.31199e+06	1.29367e+06	1.5604e+06	1.25224e+06	1.36895e+06	1.42095e+06	1.42504e+06	1.51364e+06	1.60848e+06	1.41487e+06	1.51422e+06	1.64482e+06	1.39371e+06	1.54998e+06	1.1687	0.213695
P21291	CSRP1	Cysteine and glycine-rich protein 1	other	14	9.91039	2.82956e+06	3.59012e+06	2.94336e+06	3.0273e+06	4.28375e+06	3.49679e+06	3.2246e+06	4.70038e+06	4.65811e+06	4.42547e+06	2.53057e+06	3.64858e+06	4.08359e+06	3.8974e+06	4.5162e+06	6.19512e+06	1.11223	0.564632
Q16527	CSRP2	Cysteine and glycine-rich protein 2	other	11	9.21917	1.81978e+06	2.41763e+06	2.1463e+06	2.02426e+06	2.65717e+06	2.115e+06	1.96019e+06	2.55672e+06	2.38498e+06	2.3124e+06	1.61078e+06	2.21289e+06	2.26842e+06	2.26366e+06	2.65295e+06	2.64967e+06	1.00826	0.708737
P01034	CST3	Cystatin-C	other	7	9.32114	4.2713e+06	3.38168e+06	5.88653e+06	6.95163e+06	3.6969e+06	5.42879e+06	3.18782e+06	3.15934e+06	4.50262e+06	4.14218e+06	3.11447e+06	6.13395e+06	2.40258e+06	2.03098e+06	2.43534e+06	4.2686e+06	0.838095	0.548207
Q15828	CST6	Cystatin-M	other	2	7.64847	320601	438361	429012	494115	386621	606366	423797	296481	413571	434746	242638	407317	377294	300736	405455	404231	0.818805	0.399214
P01040	CSTA	Cystatin-A	other	2	7.30978	72580.3	60864.1	69115.3	96238.2	73995.3	115883	70553.3	77966.6	66169.3	72626.9	195638	64542.3	61949.4	70811.8	61782.8	73307.8	1.06738	0.641111
P04080	CSTB	Cystatin-B	peptidase	7	9.78455	2.00305e+06	2.12246e+06	1.81949e+06	1.74559e+06	1.74186e+06	1.90822e+06	1.8362e+06	2.25667e+06	2.61604e+06	2.17431e+06	1.42262e+06	2.42776e+06	2.37831e+06	2.29649e+06	2.32961e+06	3.01196e+06	1.17564	0.401277
Q05048	CSTF1	Cleavage stimulation factor subunit 1	other	7	7.89313	1.19753e+06	1.21544e+06	1.16826e+06	1.15008e+06	1.14266e+06	1.21176e+06	1.11036e+06	1.25373e+06	1.25841e+06	1.16619e+06	1.31623e+06	1.18334e+06	1.12601e+06	1.12614e+06	1.15495e+06	1.16301e+06	1.02595	0.591398
P33240	CSTF2	Cleavage stimulation factor subunit 2	other	13	8.26979	1.27424e+06	1.2409e+06	1.24046e+06	1.25186e+06	1.27802e+06	1.2234e+06	1.35438e+06	1.18348e+06	1.19353e+06	1.20559e+06	1.34615e+06	1.20853e+06	1.2492e+06	1.33589e+06	1.22012e+06	1.18195e+06	1.04498	0.520732
Q9H0L4	CSTF2T	Cleavage stimulation factor subunit 2 tau variant	other	8	6.78591	111175	96876	97042	104236	105911	95967	109283	93686	93895	99154.2	134535	96268.5	102990	108322	102125	100271	1.10897	0.384847
Q12996	CSTF3	Cleavage stimulation factor subunit 3	other	18	7.99088	1.15906e+06	1.25549e+06	1.14959e+06	1.22728e+06	1.22631e+06	1.28035e+06	1.21805e+06	1.34545e+06	1.28321e+06	1.22724e+06	1.17801e+06	1.20694e+06	1.25211e+06	1.33981e+06	1.27818e+06	1.30331e+06	1.0281	0.606785
P0CG41;A4FU28;A4D2H0;Q86UF2;Q96RT6;Q8IX95;Q8IX94;Q96PC5	CTAGE8;CTAGE9;CTAGE15;CTAGE6;CTAGE1;CTAGE3P;CTAGE4;MIA2	cTAGE family member 8;cTAGE family member 9;cTAGE family member 15;cTAGE family member 6;cTAGE family member 2;Putative cTAGE family member 3;cTAGE family member 4;Melanoma inhibitory activity protein 2	other	27	NA	2.16735e+06	2.16128e+06	2.18135e+06	2.37027e+06	2.3535e+06	2.4189e+06	2.317e+06	2.04281e+06	2.3588e+06	2.25135e+06	2.20629e+06	2.29291e+06	2.11543e+06	2.13173e+06	2.25628e+06	2.1332e+06	0.998635	0.717243
Q13363	CTBP1	C-terminal-binding protein 1	enzyme	12	9.03814	954856	1.03733e+06	1.03748e+06	1.01997e+06	1.02879e+06	1.06018e+06	1.06186e+06	1.09156e+06	1.04245e+06	999831	1.02488e+06	1.02637e+06	991749	1.05803e+06	1.035e+06	1.04986e+06	1.02175	0.628784
P56545	CTBP2	C-terminal-binding protein 2	transcription regulator	9	7.70992	738429	769388	834287	639410	714647	720077	704371	856961	815750	755319	512850	836686	790904	791212	778912	836314	1.02533	0.671014
Q01459	CTBS	Di-N-acetylchitobiase	enzyme	12	8.53107	1.13189e+06	1.2144e+06	1.14406e+06	1.06283e+06	1.07347e+06	936829	912362	808456	999412	934564	1.00286e+06	1.1996e+06	982138	818929	1.02202e+06	797780	0.999819	0.72167
Q8NI51;P49711	CTCFL;CTCF	Transcriptional repressor CTCFL;Transcriptional repressor CTCF	transcription regulator	12	7.94777	640413	682349	660434	684918	673446	699069	663922	825071	721984	692490	640509	646464	660130	725907	683669	706833	0.98218	0.660801
Q9Y5B0	CTDP1	RNA polymerase II subunit A C-terminal domain phosphatase	phosphatase	11	7.52971	568108	630995	582424	623339	613506	667217	638930	632528	625404	645770	648977	606692	635997	679009	635965	656516	1.05813	0.481218
Q9GZU7;O15194	CTDSP1;CTDSPL	Carboxy-terminal domain RNA polymerase II polypeptide A small phosphatase 1;CTD small phosphatase-like protein	phosphatase	5	7.97357	352875	333407	329417	335552	343431	334499	336836	312319	307172	314411	437325	302330	308213	312458	314518	299350	1.0234	0.651821
Q16619	CTF1	Cardiotrophin-1	cytokine	2	7.27277	108021	103515	107786	97864.5	99222.4	106316	113288	103413	106419	108925	143183	111353	105922	118848	94047.7	117276	1.19195	0.155778
P32929	CTH	Cystathionine gamma-lyase	enzyme	13	8.62632	1.89469e+06	1.95687e+06	2.03171e+06	1.85321e+06	1.7516e+06	1.8211e+06	1.66431e+06	1.76045e+06	1.61809e+06	1.63681e+06	1.88432e+06	1.70024e+06	1.44073e+06	1.52123e+06	1.76579e+06	1.47509e+06	0.924572	0.446047
O43310	CTIF	CBP80/20-dependent translation initiation factor	other	3	6.80734	189618	186321	186016	190468	201821	177156	193187	209537	194067	212887	216085	180575	221357	242920	208057	233443	1.15033	0.329553
P35221;Q9UI47	CTNNA1;CTNNA3	Catenin alpha-1;Catenin alpha-3	other	55	9.74652	1.50578e+07	1.49808e+07	1.54564e+07	1.44912e+07	1.43166e+07	1.62317e+07	1.49569e+07	1.54513e+07	1.51427e+07	1.40208e+07	1.26509e+07	1.44016e+07	1.41782e+07	1.39087e+07	1.49262e+07	1.48073e+07	0.941972	0.452314
Q9UBT7	CTNNAL1	Alpha-catulin	other	5	6.9873	399470	351240	414334	373100	415471	358051	320361	494009	437963	368318	461156	356311	361150	515429	357348	300488	1.01618	0.692618
P35222	CTNNB1	Catenin beta-1	transcription regulator	36	9.13351	5.28087e+06	5.53488e+06	5.53153e+06	5.57493e+06	5.35662e+06	5.76008e+06	5.43544e+06	5.44127e+06	5.32694e+06	5.10467e+06	5.60871e+06	5.31402e+06	4.93273e+06	5.01913e+06	5.43701e+06	5.15176e+06	0.980158	0.631779
Q9NSA3	CTNNBIP1	Beta-catenin-interacting protein 1	other	1	7.57949	114723	115024	119321	108321	112930	100424	107796	103685	106093	115322	134135	122151	107737	103744	109911	103207	1.10727	0.341658
Q8WYA6	CTNNBL1	Beta-catenin-like protein 1	other	8	7.88907	1.09183e+06	1.09476e+06	1.10492e+06	1.11047e+06	1.10169e+06	1.1231e+06	1.08835e+06	1.27967e+06	1.1678e+06	1.09296e+06	1.33474e+06	1.10986e+06	1.09378e+06	1.20759e+06	1.05893e+06	1.12858e+06	1.06266	0.449948
O60716	CTNND1	Catenin delta-1	other	41	9.20566	7.5616e+06	8.05311e+06	8.08645e+06	7.79798e+06	7.71384e+06	8.23222e+06	7.82773e+06	7.49457e+06	7.7613e+06	7.54949e+06	6.86739e+06	7.42111e+06	7.45559e+06	7.07167e+06	7.96838e+06	7.29778e+06	0.942621	0.439189
Q9UQB3;Q99569	CTNND2;PKP4	Catenin delta-2;Plakophilin-4	other	46	8.63872	4.86522e+06	4.98947e+06	5.34484e+06	5.63558e+06	5.10396e+06	5.60283e+06	5.09259e+06	5.45575e+06	5.07108e+06	5.0563e+06	4.35874e+06	4.88566e+06	5.48355e+06	5.7349e+06	5.14981e+06	5.1992e+06	0.964063	0.607013
P17812	CTPS1	CTP synthase 1	enzyme	11	7.69096	1.15118e+06	1.13502e+06	1.08939e+06	1.24e+06	1.17138e+06	1.23257e+06	1.20257e+06	1.25839e+06	1.17687e+06	1.2209e+06	1.31112e+06	1.10669e+06	1.22279e+06	1.44576e+06	1.13785e+06	1.27491e+06	1.07737	0.435366
Q9NRF8	CTPS2	CTP synthase 2	enzyme	15	7.87039	982537	993009	1.00204e+06	955342	987665	955427	965129	1.0353e+06	1.00944e+06	1.03308e+06	933281	960950	1.00845e+06	1.08645e+06	975983	1.00931e+06	1.03777	0.565212
Q6PD62	CTR9	RNA polymerase-associated protein CTR9 homolog	other	14	7.45126	1.14244e+06	1.0604e+06	1.14616e+06	1.21561e+06	1.1046e+06	1.12557e+06	1.12503e+06	1.13975e+06	1.13363e+06	1.13947e+06	1.32023e+06	1.07724e+06	1.05611e+06	1.14545e+06	1.07027e+06	1.1324e+06	1.03843	0.565432
P10619	CTSA	Lysosomal protective protein	peptidase	9	9.07007	4.47023e+06	5.4168e+06	6.00864e+06	4.67597e+06	4.91287e+06	4.89422e+06	4.094e+06	4.20192e+06	4.54224e+06	5.17478e+06	3.44225e+06	5.20673e+06	4.57208e+06	3.32139e+06	4.96556e+06	3.47238e+06	0.860729	0.352714
P07858	CTSB	Cathepsin B	peptidase	13	9.46358	6.88116e+06	6.16703e+06	6.81352e+06	6.18756e+06	6.9621e+06	6.67928e+06	5.83758e+06	5.83421e+06	5.79652e+06	5.80366e+06	4.79922e+06	4.90411e+06	5.74585e+06	4.52937e+06	7.23731e+06	8.50526e+06	0.884273	0.478993
P53634	CTSC	Dipeptidyl peptidase 1	peptidase	13	9.17855	5.19638e+06	3.77858e+06	5.72822e+06	5.15209e+06	4.88224e+06	5.09184e+06	4.28881e+06	4.24448e+06	4.31762e+06	4.84225e+06	3.29863e+06	4.4816e+06	4.6081e+06	3.20917e+06	4.79639e+06	4.55314e+06	0.847357	0.366012
P07339	CTSD	Cathepsin D	peptidase	18	9.88545	1.01266e+07	9.45795e+06	1.10187e+07	1.06914e+07	1.07096e+07	1.22093e+07	1.07704e+07	1.10633e+07	1.14424e+07	1.15634e+07	1.11626e+07	1.26921e+07	1.23483e+07	1.09664e+07	1.24377e+07	1.36826e+07	1.14983	0.324851
Q9UBX1	CTSF	Cathepsin F	peptidase	2	6.88861	353365	360233	359059	446255	401493	400468	339465	380559	343622	354080	360299	388804	392253	350330	376783	373071	0.987754	0.691402
P08311	CTSG	Cathepsin G	peptidase	6	8.3587	1.09342e+06	487076	386196	654257	423575	415565	509402	576687	398998	690169	698950	743608	674673	669218	660004	507534	1.3152	0.382988
P09668	CTSH	Pro-cathepsin H	peptidase	8	9.04591	2.13464e+06	2.56221e+06	2.60617e+06	1.83608e+06	1.95735e+06	1.83974e+06	2.00991e+06	2.24384e+06	2.32998e+06	1.8842e+06	1.52951e+06	2.14377e+06	1.76255e+06	1.56523e+06	2.55597e+06	2.96663e+06	0.978249	0.69106
P43235;P07711;Q5NE16;O60911	CTSK;CTSL;CTSL3P;CTSV	Cathepsin K;Procathepsin L;Putative inactive cathepsin L-like protein CTSL3P;Cathepsin L2	peptidase	8	NA	1.19603e+06	1.1283e+06	1.32828e+06	1.23703e+06	1.20592e+06	1.19673e+06	1.06115e+06	938347	1.03656e+06	1.03416e+06	1.00917e+06	1.18731e+06	994564	878049	1.09402e+06	862673	0.898861	0.386852
P25774	CTSS	Cathepsin S	peptidase	5	8.49592	543633	523351	548562	526775	543655	572939	477022	369375	556856	516747	551773	607317	481798	347732	497161	464084	1.00959	0.703889
Q9UBR2	CTSZ	Cathepsin Z	peptidase	9	9.40572	1.7567e+06	2.5026e+06	3.04261e+06	2.54094e+06	2.50574e+06	2.72382e+06	2.01429e+06	1.74888e+06	2.2342e+06	2.03565e+06	2.12232e+06	3.18274e+06	2.32706e+06	1.55582e+06	2.50695e+06	3.8077e+06	1.15372	0.53066
Q14247	CTTN	Src substrate cortactin	other	29	9.38545	4.53225e+06	5.17969e+06	5.04803e+06	4.80043e+06	4.74507e+06	4.58734e+06	4.65061e+06	4.3055e+06	5.19981e+06	4.85405e+06	3.04461e+06	5.14099e+06	5.00408e+06	4.39049e+06	4.84118e+06	4.79406e+06	0.954161	0.5971
Q2VPK5	CTU2	Cytoplasmic tRNA 2-thiolation protein 2	other	1	6.2831	89423.9	81170.7	87532.1	82422.4	81721.4	88575.1	85480.7	77748.9	83706.4	86800.9	87294.9	84776.2	71996	94710.8	74985.5	75149.8	1.0402	0.55717
O60494	CUBN	Cubilin	transmembrane receptor	92	9.52252	4.05916e+07	4.50646e+07	4.26326e+07	4.34431e+07	4.04857e+07	4.48457e+07	3.92976e+07	3.20326e+07	3.81175e+07	3.36362e+07	3.23888e+07	3.74377e+07	3.3256e+07	2.34648e+07	3.43257e+07	2.95802e+07	0.780999	0.15583
Q9H467	CUEDC2	CUE domain-containing protein 2	other	1	6.8572	11995.5	13312.5	16539.4	14408.9	16199.5	16849.6	13468.4	13037.7	15621.6	14832.2	16367	14613.8	14699.6	16083.6	14668.6	15541.8	1.0978	0.445428
Q13616	CUL1	Cullin-1	enzyme	21	7.97915	2.88305e+06	2.95197e+06	2.91012e+06	2.82994e+06	2.88401e+06	2.89899e+06	3.05639e+06	3.27934e+06	2.92576e+06	2.8188e+06	2.74545e+06	2.8586e+06	2.86516e+06	3.18221e+06	2.91814e+06	2.98183e+06	1.01262	0.677455
Q13617	CUL2	Cullin-2	enzyme	23	8.26342	1.86016e+06	1.87025e+06	1.8374e+06	1.89616e+06	1.95133e+06	1.92161e+06	1.85943e+06	1.98713e+06	1.93102e+06	1.97245e+06	1.82897e+06	1.86207e+06	1.9137e+06	2.05744e+06	1.96225e+06	2.03804e+06	1.04336	0.543053
Q13618	CUL3	Cullin-3	enzyme	34	8.44404	3.22348e+06	3.31307e+06	3.32608e+06	3.25842e+06	3.3597e+06	3.47671e+06	3.28319e+06	3.56792e+06	3.58127e+06	3.26942e+06	3.63962e+06	3.40396e+06	3.28269e+06	3.24249e+06	3.38355e+06	3.59796e+06	1.04768	0.490023
Q13619	CUL4A	Cullin-4A	enzyme	25	7.78967	1.13423e+06	1.15893e+06	1.16111e+06	1.1054e+06	1.1765e+06	1.15482e+06	1.1883e+06	1.17823e+06	1.16171e+06	1.15527e+06	1.13597e+06	1.19524e+06	1.20396e+06	1.19514e+06	1.20974e+06	1.23809e+06	1.06497	0.429316
Q13620	CUL4B	Cullin-4B	other	28	8.12642	2.97213e+06	2.9971e+06	2.96641e+06	2.92006e+06	2.9523e+06	3.10083e+06	3.0138e+06	3.17032e+06	3.0259e+06	3.00505e+06	2.95143e+06	3.02815e+06	3.06427e+06	3.11821e+06	3.06242e+06	3.2131e+06	1.04426	0.523394
Q93034	CUL5	Cullin-5	ion channel	36	8.44706	3.87419e+06	4.06205e+06	4.14067e+06	3.8877e+06	4.06544e+06	4.10076e+06	3.9318e+06	3.93287e+06	3.96575e+06	3.81638e+06	3.66244e+06	3.95607e+06	3.78187e+06	3.67923e+06	3.98227e+06	3.85543e+06	0.979144	0.622059
Q14999	CUL7	Cullin-7	enzyme	14	7.19176	546510	553726	463874	512875	536214	494757	539499	565397	551321	530535	631151	483212	546306	578518	526919	518524	1.06006	0.487311
Q8IWT3	CUL9	Cullin-9	enzyme	6	6.72861	122235	108276	98413.6	122632	109536	103742	110812	117493	103035	106370	100836	125285	113096	109547	118014	109032	1.03669	0.604141
O60888	CUTA	Protein CutA	other	6	9.24824	3.26728e+06	3.5245e+06	3.5243e+06	3.20102e+06	3.58423e+06	3.40421e+06	3.33118e+06	3.236e+06	3.48136e+06	3.34528e+06	2.86215e+06	3.34417e+06	3.24813e+06	2.95846e+06	3.24552e+06	3.29544e+06	0.958643	0.524012
Q9NTM9	CUTC	Copper homeostasis protein cutC homolog	other	5	7.85586	392427	357667	391530	377941	377171	373992	335064	344345	362823	352910	478731	357471	360829	368775	359895	329038	1.05558	0.543468
Q13948	CUX1	Protein CASP	transcription regulator	20	7.5249	1.35202e+06	1.31707e+06	1.31171e+06	1.2951e+06	1.32803e+06	1.35831e+06	1.34847e+06	1.28948e+06	1.32789e+06	1.25464e+06	1.42933e+06	1.25305e+06	1.29754e+06	1.27816e+06	1.30548e+06	1.24861e+06	1.00591	0.696659
P39880;O14529	CUX1;CUX2	Homeobox protein cut-like 1;Homeobox protein cut-like 2	transcription regulator	20	7.5249	544773	537975	506737	568073	545231	548821	561068	515570	522473	522344	640750	505710	527629	551742	511685	533798	1.04454	0.536968
Q9P013	CWC15	Spliceosome-associated protein CWC15 homolog	other	7	8.40334	681244	688249	672350	664025	682995	655282	685339	666177	690678	658194	512660	676429	681575	693407	671452	646952	0.969944	0.606887
Q9HCG8	CWC22	Pre-mRNA-splicing factor CWC22 homolog	other	4	6.90509	189629	175527	155984	200149	166634	217627	169244	225269	215094	175421	209630	185562	166625	192336	194899	236494	1.05406	0.521995
Q6UX04	CWC27	Spliceosome-associated protein CWC27 homolog	enzyme	6	7.30343	292397	278431	276457	259623	265285	304100	274156	271597	283814	284610	348059	270758	281856	290210	268765	286486	1.08978	0.357209
Q69YN2	CWF19L1	CWF19-like protein 1	other	8	7.61421	569802	572045	552810	541584	609680	557657	602444	615068	567410	553520	619742	543063	591904	582772	541404	621511	1.04697	0.527968
Q9H720	CWH43	PGAP2-interacting protein	other	1	6.41256	147935	135805	132971	135260	144823	156056	156324	125577	129619	126147	157455	128200	130949	142998	130596	111796	0.977079	0.644536
P48061	CXCL12	Stromal cell-derived factor 1	cytokine	4	8.60427	255243	237996	242872	246546	297389	229779	238210	296044	359137	500920	351642	433455	376362	385663	450957	553519	1.74772	0.0432411
O95715	CXCL14	C-X-C motif chemokine 14	cytokine	3	8.65506	430540	648300	558773	643993	755076	681573	616443	528367	932300	805082	1.08613e+06	892274	989322	623211	1.01972e+06	691206	1.38356	0.215101
Q8TB03	CXorf38	Uncharacterized protein CXorf38	other	1	6.35203	61990.2	59115	60202.6	65615.2	62506.4	69092.3	57462.9	57819.3	60321.7	55919.5	91123.2	61588.4	50424.3	53210.1	56382.9	52973.3	1.02808	0.657247
Q9P0U4	CXXC1	CXXC-type zinc finger protein 1	transcription regulator	2	6.26029	28735.7	31780	33056	28269.7	30807.3	27485.3	27395.2	35447	34990.4	26011.4	22865.6	25216.6	30236.9	28821.1	27053.4	27708.5	0.866398	0.319354
Q7LFL8	CXXC5	CXXC-type zinc finger protein 5	other	4	7.38842	266601	237861	250092	236645	258005	256245	244792	237210	263533	246413	342284	253277	256422	265942	242208	261313	1.14498	0.237965
P49447	CYB561	Transmembrane ascorbate-dependent reductase CYB561	enzyme	1	7.61234	88978.5	102482	99918.6	93649.6	98025.4	105606	90749.2	108194	111898	95465.2	76240.4	101338	102961	92033.1	96723.6	118328	0.985429	0.687889
P00167	CYB5A	Cytochrome b5	enzyme	8	10.2897	4.9934e+06	5.45975e+06	5.77232e+06	4.92451e+06	4.91477e+06	5.20759e+06	4.88933e+06	4.12312e+06	4.64962e+06	4.75283e+06	4.05728e+06	4.41784e+06	4.82895e+06	3.23583e+06	3.2188e+06	3.78446e+06	0.810957	0.226293
O43169	CYB5B	Cytochrome b5 type B	enzyme	5	9.18196	280655	293438	290126	278507	272796	285986	266922	309579	280277	282991	177372	271502	314115	279301	298745	269548	0.895492	0.440515
Q9UHQ9	CYB5R1	NADH-cytochrome b5 reductase 1	enzyme	18	9.60434	6.90471e+06	6.71824e+06	7.11156e+06	6.33412e+06	6.79782e+06	7.12209e+06	6.62863e+06	6.82316e+06	6.92435e+06	6.29641e+06	5.78526e+06	6.98343e+06	6.75129e+06	6.16204e+06	6.5094e+06	5.8555e+06	0.945276	0.445429
Q6BCY4	CYB5R2	NADH-cytochrome b5 reductase 2	enzyme	6	7.29455	622428	256470	278410	263660	335668	319856	309460	322580	290015	335143	276978	341834	332948	516223	304454	354096	1.18073	0.469288
P00387	CYB5R3	NADH-cytochrome b5 reductase 3	enzyme	20	9.76734	9.28548e+06	1.05978e+07	1.08415e+07	9.16224e+06	1.10199e+07	9.05266e+06	1.03415e+07	1.09467e+07	1.04337e+07	1.19623e+07	8.81006e+06	1.08488e+07	1.15067e+07	1.04901e+07	1.00828e+07	1.01581e+07	1.05109	0.564958
P13498	CYBA	Cytochrome b-245 light chain	enzyme	2	8.47656	114329	131666	120360	118882	128606	132618	129009	126548	128551	152837	114098	129063	130890	123768	151444	161578	1.08421	0.494366
P04839;Q9Y5S8	CYBB;NOX1	Cytochrome b-245 heavy chain;NADPH oxidase 1	enzyme	8	7.84055	547448	514471	476590	439415	496830	455532	506141	648279	528250	677443	541985	527922	531492	714675	659053	822407	1.2894	0.270866
Q9BQA9	CYBC1	Cytochrome b-245 chaperone 1	other	2	7.92173	162479	173126	166090	177084	183856	170545	168214	193534	180872	199303	203745	183500	185594	194346	184518	216725	1.15812	0.265939
Q53TN4	CYBRD1	Plasma membrane ascorbate-dependent reductase CYBRD1	enzyme	3	8.92585	494257	558063	500612	532926	499059	478548	476655	549918	584842	779503	464328	529072	630036	885165	547786	770952	1.26604	0.322236
P08574	CYC1	Cytochrome c1, heme protein, mitochondrial	enzyme	15	9.35985	7.46197e+06	7.62661e+06	8.05474e+06	7.12297e+06	7.43899e+06	7.32362e+06	7.58718e+06	7.6547e+06	7.50131e+06	7.01656e+06	5.90346e+06	7.2221e+06	7.33259e+06	7.09275e+06	6.89811e+06	6.42065e+06	0.918151	0.355647
P99999	CYCS	Cytochrome c	enzyme	8	9.97016	4.73992e+06	4.99702e+06	4.77809e+06	4.68382e+06	4.42513e+06	4.51124e+06	4.08514e+06	7.24466e+06	5.2632e+06	4.4558e+06	2.6781e+06	5.43489e+06	5.31832e+06	5.59847e+06	5.3803e+06	5.32975e+06	0.950472	0.65207
Q7L576	CYFIP1	Cytoplasmic FMR1-interacting protein 1	translation regulator	41	7.95952	1.77034e+06	1.70797e+06	1.76043e+06	1.76855e+06	1.84529e+06	1.7589e+06	1.88663e+06	1.91095e+06	1.83169e+06	1.96748e+06	1.90203e+06	1.83728e+06	1.89312e+06	2.12389e+06	1.81778e+06	1.99156e+06	1.11358	0.325705
Q96F07	CYFIP2	Cytoplasmic FMR1-interacting protein 2	other	42	8.41686	3.7768e+06	3.88166e+06	3.9093e+06	3.58377e+06	3.77754e+06	3.75836e+06	3.78192e+06	4.44639e+06	3.91947e+06	3.69147e+06	3.65904e+06	3.73177e+06	3.86516e+06	4.33815e+06	3.81079e+06	3.74372e+06	1.01791	0.661408
Q8WWM9	CYGB	Cytoglobin	transporter	11	8.36962	642427	671824	552181	443232	656153	549171	606662	511110	522611	663420	453049	449905	598399	660181	569874	522091	0.964726	0.635873
P05093	CYP17A1	Steroid 17-alpha-hydroxylase/17,20 lyase	enzyme	12	8.18828	1.17387e+06	1.33353e+06	2.07448e+06	933626	1.71083e+06	1.46839e+06	1.59829e+06	1.06037e+06	1.33753e+06	1.29618e+06	1.2845e+06	1.58215e+06	1.30919e+06	1.21132e+06	1.17495e+06	1.37811e+06	1.0956	0.541865
Q16678	CYP1B1	Cytochrome P450 1B1	enzyme	4	6.69019	51291.5	54852.1	48381.9	62242	43208	64238.9	48538.7	77537.1	50841.7	58407.2	53089.5	62599.8	58542.9	83200.4	45001.5	92533.7	1.22402	0.362124
Q6UW02	CYP20A1	Cytochrome P450 20A1	enzyme	12	8.26366	2.17033e+06	2.50312e+06	2.57779e+06	2.22898e+06	2.16351e+06	2.27884e+06	2.09927e+06	2.69158e+06	2.31034e+06	2.26256e+06	2.14454e+06	2.37977e+06	2.18814e+06	2.28297e+06	1.95639e+06	2.36093e+06	1.00023	0.721528
Q07973	CYP24A1	1,25-dihydroxyvitamin D(3) 24-hydroxylase, mitochondrial	enzyme	4	7.19714	252238	254907	234147	270165	261560	206516	302888	163957	304278	291982	375382	329608	216397	161140	270140	209791	1.15961	0.479417
Q02318	CYP27A1	Sterol 26-hydroxylase, mitochondrial	enzyme	19	8.88857	3.48965e+06	2.43326e+06	3.66756e+06	3.19203e+06	3.54216e+06	3.64209e+06	3.54453e+06	2.79458e+06	3.21401e+06	2.84103e+06	3.9683e+06	3.03619e+06	2.9404e+06	2.31766e+06	3.13537e+06	2.9278e+06	0.951081	0.614816
O15528	CYP27B1	25-hydroxyvitamin D-1 alpha hydroxylase, mitochondrial	enzyme	7	7.4509	224183	211998	385777	295631	374209	402888	323387	196566	232446	340984	533137	474357	358228	198570	238469	433909	1.43066	0.348635
Q02928	CYP4A11	Cytochrome P450 4A11	enzyme	19	9.1656	6.04016e+06	6.24227e+06	6.1839e+06	5.08389e+06	5.99648e+06	6.90913e+06	5.31541e+06	5.18738e+06	5.76654e+06	4.83123e+06	5.68368e+06	5.82507e+06	6.38676e+06	3.66649e+06	5.61099e+06	4.55763e+06	0.878287	0.383708
Q5TCH4	CYP4A22	Cytochrome P450 4A22	enzyme	11	6.90936	212249	204898	197256	191902	196458	200296	184547	186402	189094	183340	192365	196460	210892	168461	195966	196822	0.999327	0.719919
P78329;Q9HCS2	CYP4F2;CYP4F12	Cytochrome P450 4F2;Cytochrome P450 4F12	enzyme	15	8.72291	1.41073e+06	1.01388e+06	2.23326e+06	1.79638e+06	1.18002e+06	2.56348e+06	2.16183e+06	1.1311e+06	1.75394e+06	1.72964e+06	1.84248e+06	1.61269e+06	1.53665e+06	1.06361e+06	1.21609e+06	995252	0.840674	0.523119
Q6NT55;Q9HBI6	CYP4F22;CYP4F11	Ultra-long-chain fatty acid omega-hydroxylase;Cytochrome P450 4F11	enzyme	10	7.45471	250874	151578	490316	303504	205647	391571	441953	308559	264234	342730	338230	185463	344976	220985	157970	183011	0.732048	0.42209
Q08477	CYP4F3	Cytochrome P450 4F3	enzyme	12	7.37506	90089.8	116069	159936	133576	129831	174438	162356	76844.3	142608	115956	136377	136490	113892	77547.1	110815	91276	0.893362	0.568634
Q6ZWL3	CYP4V2	Cytochrome P450 4V2	enzyme	8	7.58581	352555	397885	289831	296693	280468	269982	319995	336066	253117	330247	349350	245116	362460	325562	312932	280719	0.988577	0.70209
Q8N118	CYP4X1	Cytochrome P450 4X1	enzyme	2	6.37544	98941	108535	100176	89569.5	115009	102646	98704.5	122798	112878	115995	117821	98560	106970	113349	111199	114378	1.07957	0.462743
Q16850	CYP51A1	Lanosterol 14-alpha demethylase	enzyme	9	7.85614	624452	752840	719109	788809	712890	684899	725666	723699	720192	716528	575634	677738	800311	659848	665714	680063	0.929316	0.485141
O75881	CYP7B1	Cytochrome P450 7B1	enzyme	9	7.72244	541747	598860	540151	500783	524194	485252	608252	623074	577676	572350	555847	567822	579129	665052	567395	611679	1.12343	0.342221
Q9UNU6	CYP8B1	7-alpha-hydroxycholest-4-en-3-one 12-alpha-hydroxylase	enzyme	10	7.61511	658335	826900	794062	684420	764435	699316	924691	490589	608097	916708	868715	785065	861004	532003	968966	626848	1.09115	0.544011
Q9H0Q0	CYRIA	CYFIP-related Rac1 interactor A	other	3	6.47392	50733.1	35886.7	35030.6	26300	26350.8	53442.5	44024.1	38607.8	37924.5	52098.9	33902.1	42898.3	43959.8	41061.6	34375.7	25668.4	0.991847	0.71244
Q9NUQ9	CYRIB	CYFIP-related Rac1 interactor B	other	14	8.6643	1.99932e+06	1.97944e+06	1.99018e+06	1.86976e+06	2.06189e+06	1.97474e+06	2.03538e+06	2.03261e+06	1.98305e+06	2.21156e+06	2.14574e+06	2.07724e+06	2.05747e+06	2.18838e+06	2.11316e+06	2.28279e+06	1.12958	0.264134
Q717R9	CYS1	Cystin-1	transcription regulator	4	8.22899	137909	136851	127989	143008	135535	129199	115356	128608	131181	134835	143463	127139	141268	143233	142928	145472	1.08134	0.440035
Q9H1C7	CYSTM1	Cysteine-rich and transmembrane domain-containing protein 1	other	1	9.38698	220912	277106	147154	193730	224596	182964	185790	253777	221537	223370	85409.3	236866	235890	214967	207673	215596	0.898211	0.585796
Q15438	CYTH1	Cytohesin-1	other	3	6.34579	73465.8	65671.4	61780.9	94672.2	73299.4	103629	69967.4	81701.6	110590	81482.4	97057.2	76257.7	66337.3	93113.2	84571.4	107856	1.10739	0.358456
Q99418	CYTH2	Cytohesin-2	other	4	6.72052	37432.4	34576.5	36796.5	39713.1	39568.8	35819.5	39477.9	41816.2	34722.8	36571.4	33765	37819.5	35679.1	42350.5	38325.2	41560.3	1.04008	0.6012
O43739	CYTH3	Cytohesin-3	other	6	7.68333	392192	335550	335618	331792	337737	322255	370347	338816	344851	345753	366064	327833	333880	402775	348293	344178	1.07497	0.415399
O60759;Q96L92	CYTIP;SNX27	Cytohesin-interacting protein;Sorting nexin-27	other	21	8.67478	1.95968e+06	2.05354e+06	2.11858e+06	2.05477e+06	2.01007e+06	2.03385e+06	1.96834e+06	1.95235e+06	2.07584e+06	1.88771e+06	2.08479e+06	1.9529e+06	1.84322e+06	1.75508e+06	1.93678e+06	1.82829e+06	0.965478	0.555364
Q9NWV4	CZIB	CXXC motif containing zinc binding protein	other	10	9.02845	1.2378e+06	1.39397e+06	1.35238e+06	1.27693e+06	1.42202e+06	1.35645e+06	1.33329e+06	1.36003e+06	1.35304e+06	1.3267e+06	1.07572e+06	1.30282e+06	1.31385e+06	1.29443e+06	1.42937e+06	1.275e+06	0.955061	0.548087
Q8N465	D2HGDH	D-2-hydroxyglutarate dehydrogenase, mitochondrial	enzyme	13	8.87216	2.83692e+06	2.60516e+06	2.32851e+06	2.25691e+06	2.1596e+06	2.43764e+06	2.25882e+06	2.50979e+06	2.25418e+06	2.35755e+06	1.96338e+06	2.3638e+06	2.01155e+06	1.48653e+06	1.88834e+06	1.42182e+06	0.775041	0.162603
Q9Y4D1	DAAM1	Disheveled-associated activator of morphogenesis 1	other	9	7.06209	427003	407282	406799	414437	459213	393095	446589	460837	417441	445394	528884	406068	427998	497356	410741	417459	1.10033	0.394884
Q86T65	DAAM2	Disheveled-associated activator of morphogenesis 2	other	8	7.02522	135320	137627	117988	134992	135253	112948	137852	130979	122798	144850	177042	148944	126551	140655	138227	141665	1.21932	0.185432
P98082	DAB2	Disabled homolog 2	other	25	9.4034	1.02324e+07	1.08545e+07	1.14216e+07	9.33233e+06	1.00114e+07	8.66535e+06	9.15286e+06	7.20249e+06	8.86652e+06	9.00082e+06	8.11826e+06	1.09152e+07	8.68712e+06	6.08294e+06	1.0473e+07	7.58327e+06	0.938573	0.544972
Q5VWQ8	DAB2IP	Disabled homolog 2-interacting protein	other	15	7.41258	1.3175e+06	982411	1.05938e+06	980846	992776	1.0437e+06	1.11056e+06	977680	1.0334e+06	1.00607e+06	1.03058e+06	978987	1.01243e+06	1.13663e+06	964929	924448	1.00144	0.717754
Q9UI36;Q96NX9	DACH1;DACH2	Dachshund homolog 1;Dachshund homolog 2	transcription regulator	2	6.76159	115480	118719	121141	127807	125443	138055	129406	129152	131043	133782	130382	112385	127716	141782	125646	140938	1.03692	0.586736
P61803	DAD1	Dolichyl-diphosphooligosaccharide--protein glycosyltransferase subunit DAD1	other	4	8.93976	419992	422661	424792	475987	438457	475129	450613	473828	486976	436306	413395	426474	428794	488946	466576	568803	1.0418	0.58371
Q14118	DAG1	Dystroglycan 1	transmembrane receptor	18	8.46817	1.59975e+06	1.73798e+06	1.71529e+06	1.69307e+06	1.8489e+06	1.66014e+06	1.77058e+06	1.95575e+06	1.85879e+06	1.9588e+06	1.55433e+06	1.85176e+06	1.87128e+06	1.92532e+06	1.85825e+06	1.95894e+06	1.07068	0.496366
P14920	DAO	D-amino-acid oxidase	enzyme	11	9.60507	1.56321e+06	2.39186e+06	2.08991e+06	1.76099e+06	2.52482e+06	1.52029e+06	2.39209e+06	871915	1.29321e+06	1.52291e+06	1.48918e+06	1.37233e+06	1.73245e+06	710402	1.36853e+06	755831	0.678869	0.239286
P51397	DAP	Death-associated protein 1	transcription regulator	3	8.56678	36816.5	48415.8	36393.6	64490.1	60254	53293.1	55419.1	56103.4	77655.5	67532.7	20552.6	60914.1	50054.4	67093.3	63194.7	63438.5	0.94139	0.664849
P51398	DAP3	28S ribosomal protein S29, mitochondrial	other	16	8.69553	1.84152e+06	2.00966e+06	2.12239e+06	1.90085e+06	1.98166e+06	1.96125e+06	1.94491e+06	2.01346e+06	1.71145e+06	1.77986e+06	1.57765e+06	1.92226e+06	1.87768e+06	1.7984e+06	1.96379e+06	1.714e+06	0.931754	0.464131
P53355	DAPK1	Death-associated protein kinase 1	kinase	3	7.25619	145058	148142	164137	155828	163381	139847	130384	153969	158697	158132	129921	169142	161965	135147	166111	154548	1.02427	0.655675
O43293	DAPK3	Death-associated protein kinase 3	kinase	6	7.63263	506340	510186	498964	549170	596053	494602	523492	560645	520647	575217	648606	532175	533851	582645	533369	569329	1.12169	0.344298
P14868	DARS1	Aspartate--tRNA ligase, cytoplasmic	enzyme	30	9.09566	5.50154e+06	6.18845e+06	5.83309e+06	5.63941e+06	5.71481e+06	6.06233e+06	5.80804e+06	6.56003e+06	6.3482e+06	5.90391e+06	5.35419e+06	6.0221e+06	6.12436e+06	6.1736e+06	6.29179e+06	6.49898e+06	1.03237	0.602125
Q6PI48	DARS2	Aspartate--tRNA ligase, mitochondrial	enzyme	32	9.09082	6.1612e+06	5.9263e+06	6.69283e+06	5.91817e+06	4.25021e+06	6.15614e+06	5.95282e+06	6.25416e+06	6.04847e+06	5.47923e+06	5.67387e+06	5.53673e+06	5.64693e+06	5.70844e+06	5.64819e+06	5.20924e+06	0.9504	0.57286
Q96EP5	DAZAP1	DAZ-associated protein 1	other	7	8.71128	1.21798e+06	1.3654e+06	1.30885e+06	1.52144e+06	1.44924e+06	1.31042e+06	1.33502e+06	1.50461e+06	1.28712e+06	1.25201e+06	891084	1.25106e+06	1.37385e+06	1.42763e+06	1.41832e+06	1.22929e+06	0.880732	0.416157
P09172	DBH	Dopamine beta-hydroxylase	enzyme	2	6.73151	96589.4	86253.3	86082.4	81198.9	86573.7	78344	96903.2	81682.2	82555.7	90981.4	113227	83158	85367.5	85504.6	84566.6	93913.9	1.12745	0.336094
P07108	DBI	Acyl-CoA-binding protein	other	10	10.2281	5.41044e+06	4.89105e+06	6.10056e+06	5.5359e+06	5.85067e+06	5.6537e+06	4.72009e+06	4.74187e+06	5.73623e+06	5.37284e+06	3.90175e+06	6.52245e+06	5.43268e+06	4.08097e+06	5.89617e+06	5.34467e+06	0.966827	0.647719
Q16643	DBN1	Drebrin	other	23	8.67707	2.60506e+06	2.7424e+06	2.50806e+06	2.74346e+06	2.66229e+06	2.65626e+06	2.64589e+06	3.63049e+06	2.84572e+06	2.95659e+06	2.44119e+06	2.88963e+06	3.04835e+06	3.53633e+06	3.03435e+06	3.25843e+06	1.0926	0.502473
Q9UJU6	DBNL	Drebrin-like protein	other	23	9.10466	3.40206e+06	3.65367e+06	3.53392e+06	3.42985e+06	3.31391e+06	3.23635e+06	3.46852e+06	3.43286e+06	3.64971e+06	3.47703e+06	2.70122e+06	3.69032e+06	3.55432e+06	3.42812e+06	3.58713e+06	3.56812e+06	1.01213	0.685763
Q9UK59	DBR1	Lariat debranching enzyme	enzyme	9	7.70408	749436	704652	716337	771561	732984	699563	759288	768298	750808	735416	790618	717946	716135	824771	714945	669801	1.03238	0.588041
P11182	DBT	Lipoamide acyltransferase component of branched-chain alpha-keto acid dehydrogenase complex, mitochondrial	enzyme	26	9.39301	1.17739e+07	1.04405e+07	1.21388e+07	9.50319e+06	1.04254e+07	1.02854e+07	1.02416e+07	1.12644e+07	1.12384e+07	9.56534e+06	9.17407e+06	1.06197e+07	1.01349e+07	1.08214e+07	1.01683e+07	1.03026e+07	0.986143	0.675015
Q9Y4B6	DCAF1	DDB1- and CUL4-associated factor 1	kinase	17	7.43754	1.1174e+06	1.11422e+06	1.08891e+06	1.09708e+06	1.0804e+06	1.1715e+06	1.1286e+06	1.22205e+06	1.17308e+06	1.11422e+06	1.37458e+06	1.10005e+06	1.1328e+06	1.133e+06	1.12237e+06	1.10218e+06	1.04834	0.514705
Q8TEB1	DCAF11	DDB1- and CUL4-associated factor 11	other	7	7.45956	466373	430247	480086	410801	438396	422640	466304	411341	416786	398284	520597	421824	419435	438432	405887	394935	1.04585	0.541158
Q9NV06	DCAF13	DDB1- and CUL4-associated factor 13	other	3	6.81755	79376.1	75789	78758.5	86613.5	84160.6	84346.7	82399.6	76859.9	82633.8	77212.1	129201	76786.2	70105.9	85263.5	78755.3	77060.8	1.1067	0.442715
Q96JK2	DCAF5	DDB1- and CUL4-associated factor 5	other	1	6.2132	63920.9	53517	53751.3	61420.3	58901.4	52317.9	58420.7	50204.5	55705.1	55219.4	69459.6	51008.3	53223	55688.7	51540.4	53406.6	1.0355	0.603196
P61962	DCAF7	DDB1- and CUL4-associated factor 7	other	7	8.04068	361857	372052	387254	404708	398781	395165	390093	387963	375307	376168	441429	358224	364402	396552	369728	355081	1.00973	0.690318
Q5TAQ9;A6NGE4;P0C7V8	DCAF8;DCAF8L1;DCAF8L2	DDB1- and CUL4-associated factor 8;DDB1- and CUL4-associated factor 8-like protein 1;DDB1- and CUL4-associated factor 8-like protein 2	other	10	7.9903	888251	838647	867120	1.07087e+06	910593	911620	912586	864608	817254	788075	878954	897718	824474	847009	884565	838198	0.974471	0.63492
Q8WVC6	DCAKD	Dephospho-CoA kinase domain-containing protein	other	9	8.26675	548556	546834	551391	529664	558918	565072	602454	589941	583338	559771	572161	605234	570683	602090	583908	642964	1.10784	0.303396
P81605	DCD	Dermcidin	ion channel	3	8.48463	118996	113037	167652	183465	137563	292154	152137	215348	131744	180141	118091	130947	140715	154308	133681	160727	0.789246	0.377819
Q9UHG0	DCDC2	Doublecortin domain-containing protein 2	other	8	7.54443	595300	677599	567783	662456	638169	655725	657993	611103	683983	656536	601176	648189	685031	666434	673326	673091	1.04539	0.53349
O15075	DCLK1	Serine/threonine-protein kinase DCLK1	kinase	3	6.48441	29909.9	31206.7	28238.2	29955.3	38998.5	32051.5	39126.4	44146.2	30423.2	59108.3	56547.5	33249.3	32465.8	43583.4	33115.6	47932	1.32824	0.328114
P07585	DCN	Decorin	other	17	9.60756	5.19009e+06	5.36257e+06	4.48843e+06	4.17527e+06	5.74855e+06	6.37672e+06	5.66815e+06	6.50455e+06	5.37138e+06	7.37474e+06	4.30309e+06	5.41883e+06	6.01379e+06	7.0209e+06	6.62715e+06	7.058e+06	1.11239	0.529083
Q9NPI6	DCP1A	mRNA-decapping enzyme 1A	other	2	6.81661	112784	96240.5	106129	105594	102246	103392	112768	93183.7	100032	101290	135666	95423.7	94634.6	102578	95036.7	94955.4	1.04641	0.574295
Q8IZD4	DCP1B	mRNA-decapping enzyme 1B	other	5	6.84206	57600.3	73802.9	75881	84265.9	89465.7	87169.4	84501.5	77371	96191.7	90546.5	93781.4	83673.6	71343.6	88053.9	87237.7	78781.4	1.0925	0.486144
Q96C86	DCPS	m7GpppX diphosphatase	enzyme	15	8.70561	1.08245e+06	1.07303e+06	1.07434e+06	982185	1.02919e+06	1.01284e+06	1.11301e+06	1.09292e+06	1.13886e+06	1.01894e+06	1.12947e+06	966354	1.05737e+06	1.1924e+06	1.0374e+06	972011	1.02359	0.621698
P32321	DCTD	Deoxycytidylate deaminase	enzyme	7	8.09346	969165	1.00025e+06	964705	907710	895912	1.03948e+06	949948	1.03792e+06	1.00476e+06	920599	690072	990747	975925	938551	976367	1.01295e+06	0.952115	0.575223
Q14203	DCTN1	Dynactin subunit 1	other	49	8.8042	8.1488e+06	8.026e+06	8.27896e+06	8.59859e+06	7.84749e+06	8.32778e+06	7.8801e+06	8.7244e+06	8.72435e+06	7.86954e+06	8.1662e+06	8.61486e+06	8.0001e+06	8.19507e+06	8.4309e+06	8.85435e+06	1.03986	0.546708
Q13561	DCTN2	Dynactin subunit 2	other	20	9.2501	5.06106e+06	5.30792e+06	5.06613e+06	4.63886e+06	4.91357e+06	4.63441e+06	5.03299e+06	4.98372e+06	4.80017e+06	4.94962e+06	4.38086e+06	5.47882e+06	5.49151e+06	4.78087e+06	5.13588e+06	4.82256e+06	1.04293	0.541236
O75935	DCTN3	Dynactin subunit 3	other	8	8.83867	980044	1.02025e+06	1.0511e+06	1.02667e+06	1.06674e+06	998071	1.03262e+06	1.19368e+06	1.07469e+06	1.03484e+06	1.15939e+06	1.08289e+06	1.1129e+06	1.20769e+06	1.12247e+06	1.2773e+06	1.14356	0.298954
Q9UJW0	DCTN4	Dynactin subunit 4	other	15	8.51295	2.48754e+06	2.56873e+06	2.80096e+06	2.45484e+06	2.42801e+06	2.48727e+06	2.24446e+06	2.31264e+06	2.42598e+06	2.31786e+06	1.83507e+06	2.44729e+06	2.2823e+06	2.28061e+06	2.3745e+06	2.28183e+06	0.93087	0.467731
Q9BTE1	DCTN5	Dynactin subunit 5	other	5	8.47544	462932	509338	507775	460049	494108	499432	488423	505815	520877	516474	497006	530172	535657	533816	541769	537901	1.10512	0.32297
O00399	DCTN6	Dynactin subunit 6	enzyme	5	8.50659	1.03517e+06	1.02289e+06	1.03176e+06	1.01576e+06	961596	1.02255e+06	943957	1.04511e+06	1.07154e+06	973872	932680	1.09955e+06	1.01427e+06	1.0445e+06	1.04817e+06	1.05302e+06	1.04697	0.520487
Q9H773	DCTPP1	dCTP pyrophosphatase 1	enzyme	6	8.09244	357563	334691	361498	359545	378145	322677	370235	338165	382806	372511	386932	339513	360237	385908	317766	325135	1.04488	0.546922
Q96GG9	DCUN1D1	DCN1-like protein 1	other	8	8.46708	1.02521e+06	1.00319e+06	1.03414e+06	988020	1.05931e+06	1.01723e+06	1.05921e+06	989242	983634	1.01163e+06	780730	1.03897e+06	1.04271e+06	1.12663e+06	1.05269e+06	985114	1.00023	0.72152
Q92564	DCUN1D4	DCN1-like protein 4	other	3	6.39644	43080.6	43814.4	41683.9	47021.9	42995.1	47001.1	40622.1	46259.5	39717.2	41309.7	82147.5	45430.7	38962.3	40079.5	42392.9	37560.6	1.10987	0.521713
Q9BTE7	DCUN1D5	DCN1-like protein 5	other	4	8.52815	433257	427556	296994	405425	420321	403053	261726	472001	406841	259334	435574	274407	402087	435580	420267	374209	0.924687	0.57837
Q7Z4W1	DCXR	L-xylulose reductase	enzyme	20	10.1903	1.13764e+07	1.5045e+07	1.39076e+07	1.28841e+07	1.369e+07	1.02245e+07	1.41194e+07	1.0865e+07	1.06242e+07	1.14542e+07	1.28891e+07	9.12799e+06	1.3256e+07	8.7605e+06	1.04519e+07	8.29992e+06	0.814393	0.297443
Q9BW61	DDA1	DET1- and DDB1-associated protein 1	other	2	7.65268	33906.6	32681.5	33329.4	40047.9	32157	36709.3	44722	39944.8	41254.9	32990.6	34121.3	32759.5	35650.9	37433.3	35221.5	36112.5	0.947511	0.540886
O94760	DDAH1	N(G),N(G)-dimethylarginine dimethylaminohydrolase 1	enzyme	21	10.1029	1.64333e+07	1.51899e+07	1.69862e+07	1.52087e+07	1.51371e+07	1.87928e+07	1.61317e+07	1.35186e+07	1.6391e+07	1.39731e+07	1.35206e+07	1.6819e+07	1.43947e+07	1.17407e+07	1.60671e+07	1.40709e+07	0.917913	0.440246
O95865	DDAH2	N(G),N(G)-dimethylarginine dimethylaminohydrolase 2	enzyme	19	9.46492	3.64777e+06	3.72466e+06	3.89997e+06	3.85489e+06	3.95317e+06	4.34668e+06	4.16552e+06	3.86408e+06	4.34196e+06	3.84379e+06	3.31274e+06	3.64769e+06	3.65314e+06	3.94219e+06	4.11578e+06	3.97613e+06	0.953966	0.535192
Q16531	DDB1	DNA damage-binding protein 1	other	51	8.82449	7.25175e+06	7.77647e+06	7.96453e+06	7.65783e+06	7.57315e+06	7.87663e+06	7.57281e+06	8.06853e+06	7.8797e+06	7.27547e+06	7.07367e+06	7.68308e+06	7.63451e+06	7.60387e+06	7.73577e+06	8.15349e+06	1.00711	0.698027
P20711	DDC	Aromatic-L-amino-acid decarboxylase	enzyme	26	9.9828	9.80119e+06	1.10894e+07	1.20502e+07	9.89647e+06	1.05931e+07	1.37159e+07	1.18239e+07	6.94189e+06	1.22304e+07	1.00081e+07	9.52557e+06	1.0934e+07	1.00903e+07	7.39972e+06	9.84633e+06	7.77953e+06	0.885388	0.451663
O94830	DDHD2	Phospholipase DDHD2	enzyme	5	7.17705	335795	372176	367384	329688	344114	332193	372334	318693	352706	386095	413024	350857	379002	399717	344112	360140	1.14625	0.24959
Q8WTU0;Q5TDH0	DDI1;DDI2	Protein DDI1 homolog 1;Protein DDI1 homolog 2	other	11	8.5556	2.7374e+06	2.07217e+06	2.31556e+06	2.15312e+06	2.16643e+06	2.26978e+06	2.2579e+06	1.79572e+06	2.07721e+06	2.02755e+06	2.40666e+06	2.16341e+06	1.95311e+06	2.09037e+06	2.05779e+06	2.02331e+06	1.03007	0.611104
O94850	DDN	Dendrin	transcription regulator	2	8.3909	90530.9	103526	68763.8	76477.8	122209	186909	147796	179591	143113	211883	52708.2	103103	234812	245958	201242	195885	1.08772	0.66398
Q99489	DDO	D-aspartate oxidase	enzyme	7	7.6989	635160	607544	645147	546080	548947	572558	596657	492435	536036	550107	746150	615239	721338	473882	560541	492576	1.06317	0.563688
P39656	DDOST	Dolichyl-diphosphooligosaccharide--protein glycosyltransferase 48 kDa subunit	enzyme	15	9.00505	3.08657e+06	3.32373e+06	3.3577e+06	3.09455e+06	2.93362e+06	3.20196e+06	3.04579e+06	3.45365e+06	3.24961e+06	2.93855e+06	3.06263e+06	3.17124e+06	3.10436e+06	2.91513e+06	3.21255e+06	3.28923e+06	0.99567	0.708338
Q08345	DDR1	Epithelial discoidin domain-containing receptor 1	kinase	5	7.4631	279515	368854	318835	388139	385898	368400	373220	407541	435517	414316	351852	371997	416348	454153	401110	423446	1.09902	0.455712
Q96HY6	DDRGK1	DDRGK domain-containing protein 1	other	13	9.0943	746804	849897	847489	1.00543e+06	820327	850429	889356	859837	815922	810172	758330	814713	833376	761730	882056	827161	0.938511	0.52124
P30046;A6NHG4	DDT;DDTL	D-dopachrome decarboxylase;D-dopachrome decarboxylase-like protein	enzyme	11	10.0984	6.05784e+06	5.9469e+06	6.4949e+06	8.2188e+06	7.86938e+06	5.04128e+06	5.909e+06	4.94262e+06	5.75988e+06	5.19194e+06	4.02255e+06	6.62071e+06	5.36492e+06	5.0895e+06	5.70307e+06	4.33029e+06	0.852831	0.397386
Q92499	DDX1	ATP-dependent RNA helicase DDX1	enzyme	34	9.10544	7.38738e+06	7.67277e+06	7.75717e+06	7.35802e+06	7.80893e+06	7.56995e+06	7.57576e+06	8.21836e+06	7.63751e+06	7.34022e+06	7.08107e+06	7.61089e+06	7.55286e+06	7.48048e+06	7.66445e+06	7.23753e+06	0.987517	0.672182
Q13206	DDX10	Probable ATP-dependent RNA helicase DDX10	enzyme	3	5.97254	15833.5	12716.4	13815.2	12912.8	11919.7	14096.9	15559.1	12836.5	14975.1	14935.5	19275.5	14598.9	13657.9	13760.7	11954.2	14078.5	1.14673	0.326213
Q92841	DDX17	Probable ATP-dependent RNA helicase DDX17	enzyme	39	9.29946	6.84195e+06	6.95897e+06	7.10498e+06	7.3429e+06	7.05881e+06	6.97895e+06	7.17199e+06	7.84068e+06	6.97879e+06	6.47418e+06	7.6929e+06	6.45859e+06	6.73081e+06	7.06756e+06	6.78103e+06	6.73177e+06	0.980221	0.64278
Q9NVP1	DDX18	ATP-dependent RNA helicase DDX18	enzyme	12	7.93891	1.25485e+06	1.23096e+06	1.21503e+06	1.19293e+06	1.21657e+06	1.20116e+06	1.23334e+06	1.31922e+06	1.27701e+06	1.25093e+06	1.33144e+06	1.18542e+06	1.22901e+06	1.15094e+06	1.21397e+06	1.24583e+06	1.01605	0.652434
Q9UMR2	DDX19B	ATP-dependent RNA helicase DDX19B	enzyme	23	7.10452	281795	255197	243081	230120	235521	251281	252281	219827	235444	209230	256770	251512	228803	250055	231558	224290	1.04392	0.48527
Q9UHI6	DDX20	Probable ATP-dependent RNA helicase DDX20	transcription regulator	4	6.87957	184429	186166	172957	169823	169817	177146	189020	192747	185684	174202	205987	173773	177624	205078	182980	188348	1.08646	0.354555
Q9NR30	DDX21	Nucleolar RNA helicase 2	enzyme	15	7.79714	1.26614e+06	1.24452e+06	1.19712e+06	1.26975e+06	1.24238e+06	1.29394e+06	1.23772e+06	1.25577e+06	1.26496e+06	1.21164e+06	1.37438e+06	1.28051e+06	1.22474e+06	1.24523e+06	1.2528e+06	1.25042e+06	1.04938	0.460637
Q9BUQ8	DDX23	Probable ATP-dependent RNA helicase DDX23	enzyme	24	8.14857	2.6349e+06	2.73184e+06	2.80725e+06	2.61584e+06	2.72806e+06	2.85285e+06	2.72689e+06	3.00018e+06	2.86582e+06	2.67769e+06	2.58832e+06	2.57689e+06	2.75488e+06	2.59209e+06	2.62104e+06	2.57583e+06	0.951034	0.474203
Q9GZR7	DDX24	ATP-dependent RNA helicase DDX24	enzyme	10	7.24075	566371	539838	526149	569996	546306	559140	539081	644207	587805	539799	554105	543212	543705	570344	600988	643088	1.02964	0.612128
Q9UHL0;Q9NUU7	DDX25;DDX19A	ATP-dependent RNA helicase DDX25;ATP-dependent RNA helicase DDX19A	enzyme	24	8.7351	3.58544e+06	3.97015e+06	3.86606e+06	3.64184e+06	3.7697e+06	3.777e+06	3.65823e+06	3.57258e+06	3.63444e+06	3.13777e+06	3.16421e+06	3.69449e+06	3.6013e+06	3.38461e+06	3.69516e+06	3.47152e+06	0.954969	0.521948
Q96GQ7	DDX27	Probable ATP-dependent RNA helicase DDX27	enzyme	14	7.57097	1.2605e+06	1.32514e+06	1.25446e+06	1.34848e+06	1.25262e+06	1.27108e+06	1.39503e+06	1.26879e+06	1.34132e+06	1.26663e+06	1.89833e+06	1.19722e+06	1.24046e+06	1.21808e+06	1.11516e+06	1.22833e+06	1.05392	0.570033
Q9NUL7	DDX28	Probable ATP-dependent RNA helicase DDX28	enzyme	14	7.81113	794081	790429	768240	806593	732451	657218	809610	705704	739600	717678	881346	718749	684167	714332	702431	641338	1.00815	0.698266
Q9H8H2	DDX31	Probable ATP-dependent RNA helicase DDX31	enzyme	5	6.89248	302647	284527	284525	302395	314068	268654	307626	288708	299306	302124	567637	270371	295933	333550	270774	295974	1.20078	0.352989
O00148	DDX39A	ATP-dependent RNA helicase DDX39A	enzyme	18	7.76615	287634	262379	273619	248545	271381	279786	274869	256536	281896	296302	306203	286960	247704	266648	251733	254972	1.07174	0.385684
Q13838	DDX39B	Spliceosome RNA helicase DDX39B	enzyme	25	9.39482	5.36771e+06	5.39268e+06	5.4018e+06	5.27607e+06	5.24505e+06	5.49171e+06	5.41873e+06	5.92175e+06	5.59314e+06	5.22676e+06	5.79837e+06	5.37074e+06	5.27609e+06	5.72942e+06	5.27496e+06	5.5614e+06	1.04421	0.500339
O00571;Q9NQI0	DDX3X;DDX4	ATP-dependent RNA helicase DDX3X;Probable ATP-dependent RNA helicase DDX4	enzyme	37	8.9463	4.45106e+06	4.76002e+06	4.59816e+06	5.04179e+06	4.68984e+06	4.92337e+06	4.68229e+06	5.10877e+06	4.85437e+06	4.746e+06	4.62347e+06	4.65978e+06	4.56412e+06	4.94161e+06	4.64241e+06	5.17845e+06	1.01831	0.651293
O15523	DDX3Y	ATP-dependent RNA helicase DDX3Y	enzyme	32	7.32422	298257	316393	294346	132839	298935	127118	304783	118037	128678	293045	170847	278234	294622	130276	297831	123866	1.07147	0.474046
Q9UJV9	DDX41	Probable ATP-dependent RNA helicase DDX41	enzyme	9	7.29522	880110	808178	807340	850484	851778	839111	862733	863976	873950	854035	995334	788417	807320	878961	820502	829992	1.04041	0.539367
Q86XP3	DDX42	ATP-dependent RNA helicase DDX42	enzyme	24	8.07137	3.41527e+06	3.52099e+06	3.58897e+06	3.29295e+06	3.4333e+06	3.28259e+06	3.55696e+06	3.50369e+06	3.32069e+06	3.39648e+06	3.63892e+06	3.36301e+06	3.53014e+06	3.58523e+06	3.30886e+06	3.20344e+06	1.03637	0.564054
Q9NXZ2	DDX43	Probable ATP-dependent RNA helicase DDX43	enzyme	2	7.21901	268018	141156	156279	150059	186497	151339	222143	128890	131652	167230	165712	146653	175983	244341	142880	109223	1.02867	0.685954
Q7L014	DDX46	Probable ATP-dependent RNA helicase DDX46	enzyme	39	8.46135	5.13565e+06	5.22823e+06	5.11414e+06	5.06676e+06	5.19645e+06	5.06723e+06	5.19091e+06	5.10857e+06	5.15525e+06	4.915e+06	5.45538e+06	4.95854e+06	5.0168e+06	5.09999e+06	4.91654e+06	4.92471e+06	1.01955	0.619454
Q9H0S4	DDX47	Probable ATP-dependent RNA helicase DDX47	enzyme	5	7.53984	276244	281350	274914	269496	279304	277366	291742	282781	274018	262103	319624	246187	271372	269245	256693	273460	1.00429	0.707369
P17844	DDX5	Probable ATP-dependent RNA helicase DDX5	enzyme	37	8.76713	3.77808e+06	4.05533e+06	3.70032e+06	4.28337e+06	3.98932e+06	3.72509e+06	3.89318e+06	4.30677e+06	3.80738e+06	3.83364e+06	3.90515e+06	3.82855e+06	3.72673e+06	3.99159e+06	3.88307e+06	3.95738e+06	1.00477	0.707272
Q9BQ39	DDX50	ATP-dependent RNA helicase DDX50	enzyme	8	7.27075	478296	494724	504041	503567	501479	500925	485642	554835	528709	500432	673608	495011	493855	527033	498122	558990	1.11301	0.338283
Q9Y2R4	DDX52	Probable ATP-dependent RNA helicase DDX52	enzyme	1	6.66582	123887	114837	109129	110052	111655	111908	129589	121311	111877	119038	148688	118096	115659	130795	104230	117822	1.13147	0.293083
Q8TDD1	DDX54	ATP-dependent RNA helicase DDX54	transcription regulator	12	7.53806	507768	508272	478723	520681	521272	532036	515372	504192	524357	492651	549641	475041	446481	497503	483205	462095	0.979134	0.61232
Q9NY93	DDX56	Probable ATP-dependent RNA helicase DDX56	enzyme	5	7.06307	233037	225949	226022	229393	232790	238769	231323	233226	237649	224969	270352	214486	230395	228522	219053	220417	1.01678	0.649953
O95786	DDX58	Antiviral innate immune response receptor RIG-I	enzyme	14	7.73714	1.1629e+06	1.22951e+06	979564	1.1253e+06	1.07709e+06	1.40094e+06	1.21612e+06	1.20738e+06	1.14574e+06	1.17965e+06	1.29461e+06	1.25443e+06	1.21561e+06	1.18319e+06	1.06576e+06	1.17554e+06	1.06145	0.49441
Q5T1V6	DDX59	Probable ATP-dependent RNA helicase DDX59	enzyme	1	6.29221	60312.1	48133.2	53637.9	60422.5	59122.3	53037.8	57120.6	50559.1	51410.1	56716.2	81750.1	58002.9	55622.8	56311.1	50648.5	49972	1.13244	0.396544
P26196	DDX6	Probable ATP-dependent RNA helicase DDX6	enzyme	19	8.54469	1.87977e+06	1.94818e+06	2.03142e+06	1.76367e+06	1.89389e+06	1.95446e+06	1.9445e+06	2.08158e+06	2.0663e+06	1.85709e+06	1.58306e+06	1.93753e+06	1.93768e+06	2.08165e+06	1.99455e+06	2.21297e+06	1.0262	0.642967
Q8IY21	DDX60	Probable ATP-dependent RNA helicase DDX60	enzyme	10	6.89809	676097	643974	666073	707035	672130	649464	691503	632888	648234	658935	805411	627396	638890	663445	622970	637598	1.04103	0.565029
Q16698	DECR1	2,4-dienoyl-CoA reductase [(3E)-enoyl-CoA-producing], mitochondrial	enzyme	20	10.0045	1.68329e+07	1.76355e+07	1.9095e+07	1.79791e+07	1.7293e+07	1.73737e+07	1.70415e+07	1.75996e+07	1.62635e+07	1.53383e+07	1.19653e+07	1.7054e+07	1.77177e+07	1.59522e+07	1.77299e+07	1.47021e+07	0.880734	0.349989
Q9NUI1	DECR2	Peroxisomal 2,4-dienoyl-CoA reductase [(3E)-enoyl-CoA-producing]	enzyme	18	9.03567	2.43043e+06	3.54893e+06	2.42719e+06	1.82183e+06	2.62413e+06	2.28173e+06	2.38547e+06	1.72022e+06	2.0268e+06	2.36271e+06	2.00772e+06	2.23956e+06	3.24037e+06	1.83427e+06	2.95111e+06	1.85421e+06	0.963907	0.63536
P59666;P59665	DEFA3;DEFA1	Neutrophil defensin 3;Neutrophil defensin 1	other	3	9.77444	398543	260775	243338	455343	258979	304584	255368	315603	262362	268276	281491	677956	281594	324474	297111	408851	1.37123	0.324281
Q01523	DEFA5	Defensin-5	other	1	7.52135	58188.5	50945.2	68105.6	135738	56074.6	78873.4	63606.7	51343.2	72947.1	83365.4	88405.8	88626.5	52757	51539	47895.6	86022.4	1.10394	0.604077
O15121	DEGS1	Sphingolipid delta(4)-desaturase DES1	enzyme	2	6.78164	27388.9	19681.5	24756.8	28488.8	24589.4	26072.5	27255.6	24053.3	22985.1	26395.6	30352	24619.7	24409.3	27613.6	21537.2	24286.4	1.06959	0.538602
P35659	DEK	Protein DEK	transcription regulator	14	8.64875	2.03619e+06	1.98202e+06	2.01285e+06	1.96437e+06	2.07223e+06	1.87825e+06	1.98261e+06	2.31361e+06	2.06573e+06	1.98026e+06	1.94167e+06	1.83113e+06	1.95059e+06	1.97149e+06	2.00925e+06	2.01508e+06	0.971893	0.607022
Q6NSW5;Q8TCE6	DENND10P1;DENND10	Putative DENN domain-containing protein 10 B;DENN domain-containing protein 10	other	13	NA	1.64898e+06	1.66481e+06	1.65356e+06	1.52661e+06	1.50798e+06	1.60196e+06	1.54888e+06	1.45943e+06	1.5354e+06	1.46947e+06	1.54222e+06	1.58076e+06	1.47102e+06	1.2761e+06	1.50886e+06	1.38853e+06	0.95852	0.514557
A4D1U4	DENND11	DENN domain-containing protein 11	other	2	6.8296	304245	281112	317454	310737	300944	302483	296174	300319	306300	291816	242338	267605	260606	265423	263988	248880	0.866005	0.182757
Q8TEH3	DENND1A	DENN domain-containing protein 1A	other	10	7.4936	852471	827718	840897	817786	830430	850068	867705	695521	839005	762058	982663	787306	751714	726005	789514	768121	1.02017	0.649618
Q9ULE3	DENND2A	DENN domain-containing protein 2A	other	2	5.78747	9340.36	8726.24	8421.07	7468.99	8042.6	8641.87	9831.02	7566.09	8842.29	8769.9	9385.35	8573.01	7242.31	8710.22	6727.4	7275.21	1.03954	0.576559
Q9H6A0	DENND2D	DENN domain-containing protein 2D	other	6	7.55892	250235	250457	293079	274958	253556	286377	308889	316303	283814	297287	282753	248844	294603	302099	233480	292034	1.00504	0.710547
Q7Z401	DENND4A	C-myc promoter-binding protein	other	1	6.38794	63689.7	61679.6	59578.7	60650.2	66997.1	62936.2	61505.8	59442	62790.7	64194.7	80891.4	65536.8	63520.1	65971.1	63661.9	64515.4	1.14508	0.219682
Q5VZ89	DENND4C	DENN domain-containing protein 4C	other	29	7.68459	1.89746e+06	1.87635e+06	1.92979e+06	1.82939e+06	1.91588e+06	1.86033e+06	1.95744e+06	1.94467e+06	1.82985e+06	1.90839e+06	1.93046e+06	1.88438e+06	1.93758e+06	2.00569e+06	1.88776e+06	1.87449e+06	1.04677	0.511309
Q8IWF6	DENND6A	Protein DENND6A	other	2	6.89364	212665	209773	201304	191596	200053	197083	199361	182040	203070	198240	249904	206594	192700	183319	183105	193819	1.08085	0.382049
O43583	DENR	Density-regulated protein	other	10	8.77848	1.9014e+06	1.92489e+06	1.93465e+06	1.75104e+06	1.84629e+06	1.92222e+06	1.8582e+06	1.86412e+06	1.90162e+06	1.93832e+06	1.52351e+06	1.95865e+06	1.66586e+06	1.78291e+06	1.91909e+06	1.88243e+06	0.989585	0.68728
O75140	DEPDC5	GATOR complex protein DEPDC5	other	7	6.60205	219420	215548	219049	198695	201038	221850	226361	192504	219435	220054	247562	212642	201845	212683	187546	201958	1.06392	0.433074
Q96QD5	DEPDC7	DEP domain-containing protein 7	other	1	6.12917	15758.9	17373.6	20162.8	13105	17102.2	15609.7	17974.8	13449.7	16381.8	15804.4	21246.2	16626.6	15296.6	13846	16521.7	14508.9	1.08893	0.48426
[truncated: 5,693 more rows]
